# Supplementary material for: Detailed transcriptome atlas of the pancreatic beta cell
Source: BMC Med Genomics. 2009 Jan 15;2:3. doi: 10.1186/1755-8794-2-3 (PMC2635377; doi:10.1186/1755-8794-2-3)
Supplement: Additional file 3 — GO term enrichment analysis of MPSS data. GO term enrichment analysis of 1: top 200 genes, 2: genes expressed lower than 25 transcripts per million (tpm) in the human islet MPSS data [file 1755-8794-2-3-S3.xls]

## Sheet: Supplementary_Table_2
Biological GO terms enriched in top 200 genes in MPSS dataset
GO Term Id	GO Term	P value	Number of GO terms
GO:0006412	protein biosynthesis	3.26e-08	26
GO:0009059	macromolecule biosynthesis	1.56e-07	26
GO:0009058	biosynthesis	2.58e-07	32
GO:0044249	cellular biosynthesis	1.09e-06	29
GO:0019538	protein metabolism	2.7e-06	44
GO:0044267	cellular protein metabolism	2.04e-05	39
GO:0044260	cellular macromolecule metabolism	2.87e-05	39
GO:0008283	cell proliferation	0.000188229	16
GO:0043066	negative regulation of apoptosis	0.000236354	9
GO:0043069	negative regulation of programmed cell death	0.000242969	9
GO:0043170	macromolecule metabolism	0.00104015	48
GO:0006955	immune response	0.00136066	15
GO:0009605	response to external stimulus	0.00192881	13
GO:0050875	cellular physiological process	0.003204	97
GO:0006952	defense response	0.003204	15
GO:0050926	regulation of positive chemotaxis	0.003204	3
GO:0050927	positive regulation of positive chemotaxis	0.003204	3
GO:0050930	induction of positive chemotaxis	0.003204	3
GO:0050918	positive chemotaxis	0.00348516	3
GO:0050921	positive regulation of chemotaxis	0.00377791	3
GO:0009611	response to wounding	0.00389663	10
GO:0050920	regulation of chemotaxis	0.00389663	3
GO:0009613	response to pest, pathogen or parasite	0.00464313	11
GO:0042981	regulation of apoptosis	0.00464313	11
GO:0009607	response to biotic stimulus	0.00464313	15
GO:0008152	metabolism	0.00503138	66
GO:0044238	primary metabolism	0.00512835	61
GO:0043067	regulation of programmed cell death	0.00518555	11
GO:0006692	prostanoid metabolism	0.00553191	3
GO:0006693	prostaglandin metabolism	0.00553191	3
GO:0051707	response to other organism	0.00555841	11
GO:0009306	protein secretion	0.00555841	4
Biological GO terms enriched in genes expressed lower than 25 tpms in the MPSS dataset
GO Term Id	GO Term	P value	Number of GO terms
GO:0050794	regulation of cellular process	4.86e-17	194
GO:0050791	regulation of physiological process	5.51e-16	188
GO:0051244	regulation of cellular physiological process	5.51e-16	177
GO:0009987	cellular process	5.51e-16	603
GO:0050875	cellular physiological process	1.59e-14	510
GO:0044238	primary metabolism	2.5e-14	325
GO:0044237	cellular metabolism	1.27e-13	332
GO:0008152	metabolism	7.06e-13	343
GO:0043283	biopolymer metabolism	4.75e-12	156
GO:0006139	nucleobase, nucleoside, nucleotide and nucleic acid metabolism	1.08e-11	171
GO:0043170	macromolecule metabolism	2.91e-09	210
GO:0006464	protein modification	2.91e-09	88
GO:0007242	intracellular signaling cascade	6.43e-09	69
GO:0006350	transcription	7.64e-09	104
GO:0043412	biopolymer modification	8.08e-09	90
GO:0006351	transcription, DNA-dependent	2.58e-08	92
GO:0019222	regulation of metabolism	3.96e-08	106
GO:0007243	protein kinase cascade	1.03e-07	35
GO:0031323	regulation of cellular metabolism	3.01e-07	99
GO:0019219	regulation of nucleobase, nucleoside, nucleotide and nucleic acid metabolism	3.15e-07	90
GO:0019538	protein metabolism	4.31e-07	145
GO:0045449	regulation of transcription	4.36e-07	86
GO:0008283	cell proliferation	5.4e-07	49
GO:0006355	regulation of transcription, DNA-dependent	1.03e-06	76
GO:0044260	cellular macromolecule metabolism	1.11e-06	134
GO:0007155	cell adhesion	1.97e-06	40
GO:0051243	negative regulation of cellular physiological process	4e-06	58
GO:0044267	cellular protein metabolism	4.59e-06	129
GO:0043118	negative regulation of physiological process	7.21e-06	59
GO:0007154	cell communication	7.3e-06	172
GO:0043122	regulation of I-kappaB kinase/NF-kappaB cascade	1.13e-05	13
GO:0000074	regulation of progression through cell cycle	1.13e-05	34
GO:0007165	signal transduction	1.37e-05	156
GO:0051726	regulation of cell cycle	1.46e-05	34
GO:0043123	positive regulation of I-kappaB kinase/NF-kappaB cascade	2.28e-05	12
GO:0007249	I-kappaB kinase/NF-kappaB cascade	4.83e-05	15
GO:0006366	transcription from RNA polymerase II promoter	6.8e-05	49
GO:0048523	negative regulation of cellular process	6.8e-05	59
GO:0006915	apoptosis	7.98e-05	40
GO:0048522	positive regulation of cellular process	0.000149468	53
GO:0012501	programmed cell death	0.000504973	40
GO:0048519	negative regulation of biological process	0.000532169	62
GO:0008219	cell death	0.000584962	41
GO:0016265	death	0.000589728	41
GO:0006810	transport	0.00106263	105
GO:0051234	establishment of localization	0.00212252	123
GO:0006793	phosphorus metabolism	0.00212252	46
GO:0006796	phosphate metabolism	0.00212252	46
GO:0006259	DNA metabolism	0.00262696	45
GO:0006468	protein amino acid phosphorylation	0.00277742	33
GO:0016043	cell organization and biogenesis	0.00294099	113
GO:0051179	localization	0.00420122	124
GO:0042981	regulation of apoptosis	0.00452607	30
GO:0046907	intracellular transport	0.00563549	45
GO:0006024	glycosaminoglycan biosynthesis	0.00572933	6
Biological GO terms enriched in INS cells compared to Rat Beta cells
GO Term Id	GO Term	P value	Number of GO terms
GO:0007067	mitosis	7.12e-10	27
GO:0000087	M phase of mitotic cell cycle	7.12e-10	27
GO:0000278	mitotic cell cycle	7.12e-10	35
GO:0007049	cell cycle	7.12e-10	59
GO:0000279	M phase	5.78e-08	29
GO:0006260	DNA replication	1.7e-06	21
GO:0006259	DNA metabolism	0.000407766	38
GO:0000074	regulation of progression through cell cycle	0.00187167	33
GO:0051726	regulation of cell cycle	0.00187167	33
GO:0000070	mitotic sister chromatid segregation	0.00238034	7
GO:0000819	sister chromatid segregation	0.00238034	7
GO:0007059	chromosome segregation	0.00238034	9
GO:0050875	cellular physiological process	0.00712479	301
GO:0006996	organelle organization and biogenesis	0.00712479	49
GO:0007088	regulation of mitosis	0.0156684	9
GO:0051656	establishment of organelle localization	0.0163068	5
