# Supplementary material for: Detailed transcriptome atlas of the pancreatic beta cell
Source: BMC Med Genomics. 2009 Jan 15;2:3. doi: 10.1186/1755-8794-2-3 (PMC2635377; doi:10.1186/1755-8794-2-3)
Supplement: Additional file 4 — Transcription factor analysis. Analysis of transcription factors in rat INS cell data based on domain classification. [file 1755-8794-2-3-S4.xls]

## Sheet: Supplementary_table_3
Classes of Transcription Factors present in the MPSS dataset
class	total number of TFs in the original	total number of Transcription Factors in The islet dataset	hyperGeo
HLH	114	36	0.373152
HD	214	31	1
bZip	55	25	0.00570877
NR	50	20	0.0549924
LIM	41	18	0.0227831
FH	51	12	0.841397
HMG-box	33	11	0.296051
ETS	27	9	0.299774
zf	24	9	0.169921
IPT_TF	13	8	0.00454615
STAT	8	6	0.0014444
MADS	5	5	0
E2F_TDP	9	4	0.107114
IRF	10	4	0.16219
Myb	10	4	0.16219
RING	7	4	0.0314738
CTF_NFI	4	3	0.00879923
GATA	7	3	0.135103
SAND	4	3	0.00879923
CP2	5	2	0.172607
CSD	5	2	0.172607
COE	7	1	0.687538
RFX	6	1	0.596812
TBOX	18	1	0.988658
TEA	5	1	0.48765
Total		223
Gene id	symbols	domain	islet1	islet2	average
1397	CRIP2	LIM	410	989	699.5
5080	PAX6	HD	418	713	565.5
6659	SOX4	HMG-box	376	631	503.5
4781	NFIB	CTF_NFI	339	510	424.5
9935	MAFB	bZip	393	412	402.5
7182	NR2C2	NR	327	456	391.5
26471	NUPR1	Misc.	404	289	346.5
1649	DDIT3	bZip	150	416	283
51085	MLXIPL	HLH	187	349	268
3727	JUND	bZip	363	172	267.5
5970	RELA	IPT_TF	293	202	247.5
9516	LITAF	Misc.	426	65	245.5
6774	STAT3	STAT	258	215	236.5
51341	ZBTB7A	zf	240	192	216
8531	CSDA	CSD	363	59	211
84525	HOP	HD	261	150	205.5
22877	MLXIP	HLH	261	143	202
7791	ZYX	LIM	113	284	198.5
4925	NUCB2	Misc.	308	75	191.5
2063	NR2F6	NR	179	196	187.5
153572	IRX2	HD	261	114	187.5
4792	NFKBIA	IPT_TF	266	96	181
3983	ABLIM1	LIM	134	217	175.5
90993	CREB3L1	bZip	176	166	171
6777	STAT5B	STAT	76	255	165.5
3927	LASP1	LIM	131	193	162
58190	CTDSP1	Misc.	116	200	158
3170	FOXA2	FH	63	232	147.5
4784	NFIX	CTF_NFI	168	122	145
4087	SMAD2	HLH	237	47	142
51599	LSR	HLH	53	227	140
7494	XBP1	bZip	215	57	136
3398	ID2	HLH	74	191	132.5
54738	FEV	ETS	134	124	129
4212	MEIS2	HD	91	160	125.5
10488	CREB3	bZip	93	157	125
166968	MIER3	Myb	67	157	112
3725	JUN	bZip	33	169	101
3670	ISL1	HD	114	82	98
54531	MIER2	Myb	61	134	97.5
1523	CUTL1	HD	77	118	97.5
22887	FOXJ3	FH	162	33	97.5
1874	E2F4	E2F_TDP	81	113	97
8543	LMO4	LIM	149	41	95
7392	USF2	HLH	123	62	92.5
1112	CHES1	FH	56	117	86.5
5087	PBX1	HD	102	70	86
9124	PDLIM1	LIM	171	0	85.5
4782	NFIC	CTF_NFI	134	33	83.5
3091	HIF1A	HLH	59	102	80.5
9260	PDLIM7	LIM	81	79	80
56987	BBX	HMG-box	129	31	80
51474	LIMA1	LIM	94	65	79.5
4791	NFKB2	IPT_TF	102	56	79
2355	FOSL2	bZip	75	83	79
4825	NKX6-1	HD	67	90	78.5
6721	SREBF2	HLH	81	73	77
6772	STAT1	STAT	122	31	76.5
64067	NPAS3	HLH	101	51	76
55081	IFT57	NR	89	59	74
3400	ID4	HLH	79	68	73.5
51588	PIAS4	Misc.	61	85	73
2120	ETV6	ETS	141	5	73
25836	NIPBL	bZip	36	110	73
7050	TGIF	HD	97	46	71.5
23186	RCOR1	Myb	0	142	71
2274	FHL2	LIM	19	122	70.5
5467	PPARD	NR	38	102	70
1465	CSRP1	LIM	129	8	68.5
4862	NPAS2	HLH	25	109	67
8431	NR0B2	NR	84	45	64.5
2145	EZH1	Misc.	65	62	63.5
4026	LPP	LIM	40	84	62
7181	NR2C1	NR	30	93	61.5
1912	PHC2	Misc.	53	69	61
4094	MAF	bZip	122	0	61
6778	STAT6	STAT	23	91	57
3397	ID1	HLH	72	42	57
4821	NKX2-2	HD	75	36	55.5
2908	NR3C1	NR	45	65	55
6925	TCF4	HLH	14	96	55
5460	POU5F1	HD	4	106	55
22926	ATF6	bZip	36	74	55
3110	HLXB9	HD	43	66	54.5
7942	TFEB	HLH	32	75	53.5
2309	FOXO3A	FH	0	103	51.5
6942	TCF20	Misc.	25	76	50.5
2115	ETV1	ETS	2	99	50.5
5090	PBX3	HD	32	68	50
26292	MYCBP	Misc.	17	82	49.5
5316	PKNOX1	HD	4	95	49.5
55870	ASH1L	Misc.	87	10	48.5
1499	CTNNB1	Misc.	12	77	44.5
1997	ELF1	ETS	26	63	44.5
1875	E2F5	E2F_TDP	0	88	44
26205	GMEB2	SAND	59	28	43.5
5465	PPARA	NR	32	55	43.5
29995	LMCD1	LIM	4	83	43.5
390010	NKX1-2	HD	0	87	43.5
3651	PDX1	HD	38	48	43
4097	MAFG	bZip	38	48	43
8553	BHLHB2	HLH	18	67	42.5
4790	NFKB1	IPT_TF	8	75	41.5
4088	SMAD3	HLH	36	47	41.5
3171	FOXA3	FH	83	0	41.5
6257	RXRB	NR	63	19	41
4089	SMAD4	HLH	46	36	41
9586	CREB5	bZip	8	74	41
1999	ELF3	ETS	39	41	40
6928	TCF2	HD	76	3	39.5
4207	MEF2B	MADS	57	21	39
4760	NEUROD1	HLH	12	66	39
5971	RELB	IPT_TF	57	18	37.5
4149	MAX	HLH	6	69	37.5
2353	FOS	bZip	18	57	37.5
3987	LIMS1	LIM	26	46	36
4205	MEF2A	MADS	16	55	35.5
10725	NFAT5	IPT_TF	71	0	35.5
546	ATRX	RING	69	0	34.5
406	ARNTL	HLH	19	48	33.5
1389	CREBL2	bZip	42	25	33.5
22850	ZNF508	HD	21	45	33
2002	ELK1	ETS	24	41	32.5
1385	CREB1	bZip	65	0	32.5
4904	YBX1	CSD	59	5	32
9988	DMTF1	zf	2	60	31
463	ATBF1	HD	0	62	31
64754	SMYD3	zf	20	40	30
468	ATF4	bZip	60	0	30
10736	SIX2	HD	59	0	29.5
4086	SMAD1	HLH	10	48	29
473	RERE	GATA	24	34	29
6591	SNAI2	zf	56	0	28
51270	TFDP3	E2F_TDP	36	19	27.5
9760	TOX	HMG-box	47	7	27
9572	NR1D1	NR	48	3	25.5
9242	MSC	HLH	46	5	25.5
26959	HBP1	HMG-box	38	12	25
7030	TFE3	HLH	29	20	24.5
7468	WHSC1	HMG-box	43	5	24
1388	CREBL1	bZip	2	46	24
4209	MEF2D	MADS	16	31	23.5
688	KLF5	zf	31	15	23
1045	CDX2	HD	0	46	23
6927	TCF1	HD	46	0	23
2624	GATA2	GATA	0	46	23
6672	SP100	SAND	0	44	22
190	NR0B1	NR	20	24	22
10608	MXD4	HLH	12	32	22
148327	CREB3L4	bZip	44	0	22
55810	FOXJ2	FH	43	0	21.5
5914	RARA	NR	0	42	21
26136	TES	LIM	42	0	21
6666	SOX12	HMG-box	4	38	21
168620	BHLHB8	HLH	37	5	21
5089	PBX2	HD	30	12	21
2302	FOXJ1	FH	16	26	21
7110	TMF1	Misc.	41	0	20.5
3665	IRF7	IRF	30	11	20.5
26508	HEYL	HLH	40	0	20
22882	ZHX2	HD	37	3	20
6775	STAT4	STAT	0	39	19.5
27086	FOXP1	FH	0	39	19.5
29964	C6orf49	LIM	38	0	19
6256	RXRA	NR	0	36	18
2113	ETS1	ETS	36	0	18
8463	TEAD2	TEA	35	0	17.5
10260	DENND4A	Misc.	35	0	17.5
9464	HAND2	HLH	33	2	17.5
60436	TGIF2	HD	35	0	17.5
9839	ZFHX1B	HD	12	22	17
2494	NR5A2	NR	10	23	16.5
10865	ARID5A	Misc.	4	29	16.5
4773	NFATC2	IPT_TF	33	0	16.5
9878	KIAA0737	HMG-box	22	11	16.5
4775	NFATC3	IPT_TF	0	32	16
2034	EPAS1	HLH	24	7	15.5
6047	RNF4	RING	0	29	14.5
55897	MESP1	HLH	16	13	14.5
3660	IRF2	IRF	28	0	14
83439	TCF7L1	HMG-box	0	28	14
116113	FOXP4	FH	28	0	14
57593	RP5-860F19.3	COE	0	28	14
5187	PER1	Misc.	4	23	13.5
57708	MIER1	Myb	0	26	13
6722	SRF	MADS	8	18	13
9915	ARNT2	HLH	0	26	13
6929	TCF3	HLH	0	26	13
5307	PITX1	HD	0	26	13
2077	ERF	ETS	10	16	13
11016	ATF7	bZip	17	9	13
672	BRCA1	RING	18	7	12.5
7376	NR1H2	NR	25	0	12.5
5916	RARG	NR	0	25	12.5
2140	EYA3	Misc.	25	0	12.5
79365	BHLHB3	HLH	8	17	12.5
7024	TFCP2	CP2	0	25	12.5
57623	ZFAT1	zf	24	0	12
9112	MTA1	GATA	0	23	11.5
94234	FOXQ1	FH	0	23	11.5
58487	CREBZF	bZip	0	23	11.5
2275	FHL3	LIM	22	0	11
6776	STAT5A	STAT	10	11	10.5
55553	SOX6	HMG-box	0	20	10
6934	TCF7L2	HMG-box	20	0	10
4091	SMAD6	HLH	4	16	10
79191	IRX3	HD	20	0	10
7041	TGFB1I1	LIM	19	0	9.5
3663	IRF5	IRF	19	0	9.5
3344	FOXN2	FH	19	0	9.5
23269	MGA	TBOX	17	0	8.5
7068	THRB	NR	0	17	8.5
9656	MDC1	FH	17	0	8.5
9975	NR1D2	NR	16	0	8
4092	SMAD7	HLH	15	0	7.5
116448	OLIG1	HLH	13	2	7.5
6304	SATB1	HD	12	3	7.5
23040	MYT1L	zf	0	14	7
3642	INSM1	zf	14	0	7
4487	MSX1	HD	14	0	7
1869	E2F1	E2F_TDP	14	0	7
1386	ATF2	bZip	4	10	7
1390	CREM	bZip	2	12	7
1050	CEBPA	bZip	0	14	7
11237	RNF24	RING	2	10	6
9611	NCOR1	Misc.	0	12	6
55320	C14orf106	Misc.	12	0	6
4799	NFX1	Misc.	0	12	6
4208	MEF2C	MADS	0	12	6
7739	ZNF185	LIM	0	12	6
3664	IRF6	IRF	12	0	6
6736	SRY	HMG-box	0	12	6
10499	NCOA2	HLH	8	3	5.5
5629	PROX1	HD	8	3	5.5
2737	GLI3	zf	0	10	5
10522	DEAF1	SAND	0	10	5
5990	RFX2	RFX	0	10	5
7026	NR2F2	NR	10	0	5
7067	THRA	NR	10	0	5
7913	DEK	Misc.	10	0	5
2005	ELK4	ETS	10	0	5
29841	GRHL1	CP2	10	0	5
60468	BACH2	bZip	10	0	5
64375	IKZF4	zf	0	9	4.5
3175	ONECUT1	HD	6	3	4.5
2305	FOXM1	FH	6	3	4.5
55206	SBNO1	Ski_Sno	8	0	4
9219	MTA2	Myb	0	8	4
29959	NRBP1	Misc.	8	0	4
27324	TNRC9	HMG-box	8	0	4
3216	HOXB6	HD	0	8	4
2296	FOXC1	FH	8	0	4
26298	EHF	ETS	8	0	4
4901	NRL	bZip	8	0	4
6926	TBX3	TBOX	0	7	3.5
117154	DACH2	Ski_Sno	0	7	3.5
8861	LDB1	Misc.	4	3	3.5
64780	MICAL1	LIM	0	7	3.5
10379	ISGF3G	IRF	0	7	3.5
6688	SPI1	ETS	0	7	3.5
4779	NFE2L1	bZip	0	7	3.5
861	RUNX1	Runt	4	2	3
3164	NR4A1	NR	6	0	3
4798	NFRKB	Misc.	4	2	3
196	AHR	HLH	6	0	3
84913	ATOH8	HLH	6	0	3
23394	ADNP	HD	6	0	3
3607	FOXK2	FH	6	0	3
51513	ETV7	ETS	4	2	3
467	ATF3	bZip	6	0	3
571	BACH1	bZip	0	6	3
6097	RORC	NR	0	5	2.5
6660	SOX5	HMG-box	0	5	2.5
54937	SOHLH2	HLH	0	5	2.5
11281	POU6F2	HD	0	5	2.5
5396	PRRX1	HD	2	3	2.5
322	APBB1	STAT	4	0	2
7157	TP53	P53	4	0	2
4004	LMO1	LIM	4	0	2
10428	CFDP1	HLH	4	0	2
3174	HNF4G	NR	0	3	1.5
166336	PRICKLE2	LIM	0	3	1.5
4776	NFATC4	IPT_TF	0	3	1.5
9575	CLOCK	HLH	0	3	1.5
6938	TCF12	HLH	0	3	1.5
10745	PHTF1	HD	0	3	1.5
4211	MEIS1	HD	0	3	1.5
3206	HOXA10	HD	0	3	1.5
2313	FLI1	ETS	0	3	1.5
54585	LZTFL1	bZip	0	3	1.5
p values of TF classes enriched in beta and alpha cells
class	counts	beta	beta_sig	alpha	alpha_sig
HLH	105	25	0.00696678	16	0.55979
HD	183	18	0.994764	15	0.999771
bZip	53	13	0.0283466	17	0.000787745
NR	48	10	0.121031	12	0.0345097
LIM	38	9	0.062645	8	0.14847
FH	37	7	0.219306	4	0.749432
Runt	4	4	0	0	0.509758
ETS	26	4	0.397068	5	0.237386
STAT	8	3	0.0251507	2	0.126718
HMG-box	31	3	0.753187	3	0.77283
TBOX	18	2	0.563402	1	0.820201
IPT_TF	12	2	0.293572	5	0.00656987
GATA	7	2	0.0838255	2	0.0895377
CSD	3	2	0.00390272	0	0.413878
COE	4	2	0.0137955	1	0.126236
zf	23	1	0.903356	6	0.0644105
TEA	3	1	0.0671268	0	0.413878
Myb	10	1	0.488183	4	0.0133838
MADS	5	1	0.180424	1	0.188517
CTF_NFI	4	1	0.120458	2	0.0148905
CP2	5	1	0.180424	0	0.590068
Ski_Sno	3	0	0.404891	2	0.0042278
SAND	2	0	0.292303	0	0.299439
RING	7	0	0.70323	2	0.0895377
RFX	6	0	0.646702	1	0.253819
P53	3	0	0.404891	0	0.413878
IRF	9	0	0.79077	4	0.00768316
E2F_TDP	7	0	0.70323	2	0.0895377
p values of TF classes basally in beta and alpha cells
class	counts in the list	counts in beta	hypr	counts alpha	hypr
HLH	105	57	0.0129106	52	0.0127965
HD	183	48	1	39	1
bZip	53	42	1.96812e-08	42	2.60523e-10
NR	48	30	0.00338475	23	0.0976698
LIM	38	29	1.08367e-05	25	0.000270549
FH	37	16	0.50609	14	0.541325
HMG-box	31	11	0.809335	10	0.762846
ETS	26	10	0.673879	9	0.642052
zf	23	9	0.629814	10	0.287061
STAT	8	7	0.00153304	6	0.00832449
IPT_TF	12	7	0.106548	8	0.0147896
Myb	10	6	0.0976293	7	0.011963
TBOX	18	5	0.891474	3	0.969368
IRF	9	5	0.160577	6	0.0246111
Runt	4	4	0	0	0.871867
RFX	6	4	0.0667512	4	0.0406968
GATA	7	4	0.148608	3	0.290616
MADS	5	3	0.127969	3	0.0869291
E2F_TDP	7	3	0.386134	2	0.582573
CTF_NFI	4	3	0.0397146	3	0.0254905
Ski_Sno	3	2	0.0891992	2	0.0639993
SAND	2	2	0	2	0
CSD	3	2	0.0891992	2	0.0639993
CP2	5	2	0.402179	2	0.318421
COE	4	2	0.237653	3	0.0254905
TEA	3	1	0.421565	0	0.785529
RING	7	1	0.89643	2	0.582573
P53	3	1	0.421565	1	0.353021
Transcription factors in the rat cell dataset
probeset	Entrez_gene	Class	Symbol	Beta_cells	INS_cells	Alpha_cells	Class	class description
1369242_at	25509	HD	Pax6	38869.8	25315.9	54780.6	1	1= common to both alpha and beta cells
1387288_at	29458	HLH	Neurod1	56135.9	38837.5	32334.6	1	2= significant in beta cells
1378218_at	315309	CP2	Slc4a8	688.57	582.212	504.593	1	3=significant in alpha cells
1389313_at	64520	GATA	NA	2106.06	1773.01	1850.07	1	4=only in beta cells
1383863_at	362176	LIM	Lmo2	444.437	355.489	437.661	1	5=only in alpha cells
1383564_at	293624	IRF	Irf7	579.312	447.847	1046.09	1
1370981_at	83574	NR	Rxrg	367.462	244.6	252.807	1
1369681_at	64444	HD	Isl1	6299.87	8911.26	4657.31	1
1374119_at	304815	ETS	Elf3	1896.7	1052.73	958.985	1
1388197_at	79241	HD	Hoxa5	302.619	191.873	399.077	1
1386973_a_at	116457	Misc.	Mapk8ip	6050.62	5153.73	5361.95	1
1396100_at	310005	FH	Aggf1	669.267	1001.47	380.483	1
1386988_at	83632	SAND	Deaf1	943.461	1063.04	735.651	1
1372093_at	25701	HLH	Mxi1	1673.25	2290.03	2197.19	1
1370291_at	114108	LIM	Pdlim3	507.962	263.508	559.481	1
1370928_at	65161	Misc.	Litaf	19380.2	13789.2	11422.9	1
1371668_at	25271	NR	Rxra	2036.27	1505.49	1674.25	1
1389309_at	304470	Ski_Sno	Sbno1	3916.88	3380.17	6718.47	1
1389623_at	315305	bZip	Atf1	11189.8	13084.1	18798.3	1
1367826_at	83619	bZip	Nfe2l2	5385.93	4338.86	5575.2	1
1385617_at	312195	bZip	Nrf1_predicted	508.011	280.427	414.822	1
1371249_at	289754	bZip	Xbp1	26188.5	15722.2	16590.8	1
1370376_a_at	83807	CSD	Csda	6500.14	5805.44	3359.82	1
1375342_at	29228	CTF_NFI	Nfic	1102.58	1013.89	1303.75	1
1385967_at	303753	FH	Foxk2_predicted	584.175	868.572	304.023	1
1377347_at	313554	FH	Foxj3_predicted	8621.16	10064.6	12790.6	1
1380283_at	307217	HD	Sdccag33_predicted	3852.78	3218.47	2662.4	1
1368175_at	171159	HD	Zhx1	1673.97	1299.41	1939.35	1
1370510_a_at	29657	HLH	Arntl	959.246	902.045	1655.35	1
1390827_at	25631	HLH	Smad3	2768.1	2321.45	2086.46	1
1368549_at	27080	HMG-box	Hbp1	2332.24	2387.54	3370.91	1
1372853_at	309165	IPT_TF	Rela	2314.96	1731.57	4015.07	1
1367604_at	338401	LIM	Crip2	599.957	960.691	303.295	1
1395445_at	499617	Misc.	LOC499617	1595.63	1417.87	2043.92	1
1398976_at	54299	Misc.	Ncor1	5629.92	5209.92	10209	1
1395928_at	81812	NR	Thra	1601.14	1388.66	2514.02	1
1373670_at	288774	STAT	Stat2	796.175	646.031	1334.75	1
1373131_at	294322	HD	Pknox1	1245.77	1477.75	1294.38	1
1392517_at	498266	bZip	LOC498266	761.873	708.371	530.489	1
1379969_at	502886	FH	RGD1565101_predicted	1113.16	605.939	1735.19	1
1374503_at	311876	HD	Pbx3_predicted	3548.42	4184.39	3491.65	1
1376325_at	315523	Misc.	Nfrkb_predicted	1401.05	1974.06	2250.82	1
1368949_at	116543	COE	Ebf1	469.758	311.946	259.948	1
1370535_at	116668	zf	Myt1l	984.302	1447.42	1935.2	1
1374625_at	316626	HLH	Hes6	4509.51	3974.05	3444.67	1
1370213_at	500538	CSD	Ybx1	37233.4	43816.5	19399.6	1
1389432_at	406164	HD	Pbx2	3167.51	3173.81	5455.3	1
1374914_at	25682	NR	Ppard	835.714	838.835	1552.14	1
1373327_at	316214	HLH	Tcfeb	1067.64	740.254	1235.5	1
1399057_at	300891	Misc.	Morf4l1	36608.4	24509.8	23631.5	1
1387374_at	25720	HLH	Tcf12	315.907	522.612	256.547	1
1367831_at	24842	P53	Tp53	2444.48	2636.16	3276.78	1
1381277_at	303488	HD	RGD1562142_predicted	264.783	473.036	310.131	1
1396859_at	94188	COE	Zfp423	636.802	439.604	338.706	1
1387153_at	24915	LIM	Ril	531.403	356.793	326.24	1
1373103_at	361724	Myb	Mta2	1285.53	1729.43	1071.45	1
1376818_at	361552	LIM	Wtip_predicted	569.409	604.366	432.748	1
1377152_at	288906	RFX	Rfx1_predicted	1172.76	1747.94	1602.04	1
1383429_at	311078	TBOX	LOC311078	9200.7	9400.34	8319.52	1
1368176_at	24705	NR	Rara	285.185	167.141	308.211	1
1378078_at	308387	HLH	Npas1_predicted	452.284	495.85	443.588	1
1390819_at	29362	bZip	Tef	1188	1567.56	1747.18	1
1387200_at	60394	HLH	Olig1	270.878	205.689	295.949	1
1368310_at	29148	HLH	Myog	350.314	260.565	338.137	1
1391483_at	314638	bZip	Creb3l3	311.529	179.175	430.777	1
1371979_at	300095	HLH	Srebf2_predicted	4125.26	5767.85	3178.11	1
1374055_at	292721	ETS	Erf_predicted	1280	953.683	906.55	1
1391797_at	498607	MADS	LOC498607	333.694	305.679	307.011	1
1390390_at	366964	Misc.	Tcf20	1664.86	2040.07	1743.89	1
1388067_a_at	83635	SAND	Gmeb2	2919.4	2812.65	4300.91	1
1372757_at	25124	STAT	Stat1	4402.08	4468.86	4840.53	1
1391046_at	498295	zf	LOC498295	466.628	315.951	811.518	1
1371800_at	313038	Misc.	Phc2	4016.69	4325.43	2798.16	1
1370000_at	59295	Misc.	Nucb2	39170.1	31248	44838.5	1
1387788_at	24517	bZip	Junb	3753.76	229.356	5554.4	1
1370965_at	25705	HD	Tcf8	2702.82	763.875	4923.36	1
1398959_at	25695	bZip	Cebpd	19314.3	4711.71	15643.6	1
1393138_at	24518	bZip	Jund	38956	17736	64252.3	1
1385387_at	366214	HD	Nkx2-2_predicted	10987.6	5348.62	8056.26	1
1368489_at	25445	bZip	Fosl1	1194.94	48.6033	1688.95	1
1368711_at	25099	FH	Foxa2	17674.7	8007.3	15501.2	1
1376653_at	252962	HD	Phtf1	2353.48	4297.03	2477.17	1
1377029_at	300807	NR	Rora_predicted	7452.03	19.1985	5933.78	1
1368511_at	117095	HLH	Bhlhb3	15025.3	4757.35	22005.2	1
1368308_at	24577	HLH	Myc	1088.85	502.72	621.107	1
1370057_at	29276	LIM	Csrp1	843.248	1466.97	609.763	1
1371951_at	63839	LIM	Fhl2	921.511	458.009	1700.77	1
1398340_at	362201	Misc.	Ccndbp1	1794.33	5096.42	1700.81	1
1368851_at	24356	ETS	Ets1	398.76	99.8478	746.533	1
1367842_at	29722	STAT	Apbb1	1156.04	4814.21	1437.52	1
1395771_at	81647	bZip	Atf2	1640.27	333.262	1977.95	1
1395710_at	313418	Myb	RGD1562337_predicted	350.51	656.112	429.939	1
1374575_at	362165	bZip	Creb3l1	1374.08	619.236	1421.06	1
1377379_at	364081	IRF	Irf6_predicted	10917.1	2385.08	12561.9	1
1368476_at	25672	NR	Nr3c2	841.023	320.927	1131.28	1
1389409_at	500040	LIM	LOC500040	5729.41	2166.62	6085.44	1
1390838_at	501145	HD	NA	402.285	206.144	465.876	1
1391528_at	307236	HD	RGD1308279_predicted	842.873	3154.18	1458.08	1
1373824_at	292027	HLH	Cfdp1	7698.53	3837.65	3945.41	1
1368214_at	29357	HLH	Smad2	2017.66	5613.96	1729.74	1
1370968_at	81736	IPT_TF	Nfkb1	5468.8	1071.91	8611.08	1
1374137_at	85424	ETS	NA	1645.73	338.175	2840.09	1
1382122_at	303828	ETS	Etv5_predicted	432.857	199.986	264.578	1
1372138_at	116639	HD	Cutl1	1380.67	6230.41	1650.66	1
1370995_at	171068	HD	Pou2f1	1391.71	232.37	736.407	1
1368842_at	84382	HLH	Tcf4	8398.2	22.5764	4644.99	1
1387624_at	83586	HLH	Usf1	455.218	882.855	286.56	1
1369276_at	59328	HLH	Smad5	551.309	1296.96	652.328	1
1383137_at	364712	HMG-box	Sox4_predicted	7983.8	19945.5	6855.98	1
1371681_at	286990	HMG-box	RGD708449	3742.52	2558.84	4979.16	1
1383829_at	303970	HMG-box	Bbx_predicted	4940.68	3164.3	3273.24	1
1370887_at	84574	LIM	Tgfb1i1	784.432	377.426	618.614	1
1388130_at	114636	LIM	Epha1_predicted	1369.8	669.826	1053.54	1
1367946_at	54133	LIM	Pdlim1	1521.17	2451.12	1940.48	1
1373067_at	84353	Misc.	Ctnnb1	106393	64688.1	116113	1
1373290_at	312299	Misc.	LOC312299	636.967	4052.93	671.759	1
1379311_at	316327	Misc.	Arid5a	766.248	380.661	414.067	1
1379829_at	298513	Misc.	Pcaf	1881.4	3478.04	3524.55	1
1392219_at	50659	NR	NA	1109.5	292.324	982.603	1
1373804_at	297480	FH	Foxp1	2336.23	1192.63	3205.41	1
1371257_at	309288	NR	Rorb_predicted	505.935	139.199	378.955	1
1382579_at	291908	HMG-box	Tnrc9_predicted	11330.8	6066.14	20175.8	1
1383860_at	25446	bZip	Fosl2	459.985	27.0702	688.919	1
1393376_at	293165	HMG-box	Sox6	359.697	56.3697	510.514	1
1388566_at	29278	LIM	Lasp1	8393.68	14095.1	7481.72	1
1378633_at	293783	LIM	Lpxn	502.768	743.736	395.848	1
1373286_at	362650	LIM	Fblim1	564.926	1715.19	333.98	1
1379648_at	307820	IPT_TF	Nfat5_predicted	505.256	108.648	724.678	1
1370347_at	286908	LIM	Pdlim7	389.518	1490.73	376.086	1
1377713_at	314374	FH	Ches1_predicted	2099.74	817.408	3676.2	1
1386984_at	50554	HLH	Smad4	5357.83	8042.03	7640.47	1
1384498_at	315333	bZip	Atf7_predicted	1353.41	673.671	1301.56	1
1369073_at	60351	NR	Nr1h4	792.636	248.233	1441.98	1
1380548_at	303968	NR	Ift57_predicted	2012.37	4378	3297.48	1
1389555_at	406195	FH	Tcf19	1247.99	9998.01	996.701	1
1377664_at	171457	FH	Kab	9595.16	4343.94	16894.1	1
1372569_at	313582	LIM	Fhl3_predicted	337.273	993.099	250.664	1
1371673_at	310661	HLH	Vps72_predicted	1724.52	2869.32	970.559	1
1373618_at	362453	bZip	Crebl2	2183.76	926.537	1093.56	1
1396254_at	83724	HLH	Ncoa2	704.137	338.331	661.962	1
1389373_at	25671	HLH	Smad1	4955.98	2806.1	6441.54	1
1394539_at	64572	HD	Vax2	562.089	148.054	302.833	1
1394537_at	317380	LIM	LOC317380	421.156	192.807	733.23	1
1391635_at	301056	Misc.	Ctdspl_predicted	634.925	101.486	528.814	1
1367624_at	79255	bZip	Atf4	53574.4	16802.7	46524.9	1
1369148_at	24817	HD	Tcf1	1242.28	747.256	799.93	1
1395781_at	298506	HLH	Mycl1	689.527	1965.69	635.683	1
1375666_at	114485	zf	Dmtf1	4152.61	2353.65	5372.3	1
1385227_at	299897	zf	Trps1_predicted	808.656	386.527	645.226	1
1378389_at	307231	IPT_TF	NA	356.57	3229.66	602.502	1
1395781_at.1	298506	HLH	Mycl1	689.527	1965.69	635.683	1
1378793_at	363185	FH	Foxp4_predicted	905.251	384.908	743.086	1
1392189_at	500818	RFX	RGD1562092_predicted	284.371	14.4496	388.166	1
1379550_a_at	246770	HLH	Gtf2ird1	3191.32	6176.39	5361.16	1
1386435_at	360482	HLH	Tcfap4_predicted	1126.51	606.915	1010.16	1
1382553_at	361746	RFX	Rfx3	349.582	136.94	356.177	1
1397383_at	500235	HD	RGD1564002_predicted	440.133	157.857	400.396	1
1380558_at	287638	HD	Dlx3_predicted	884.297	388.429	535.233	1
1371560_at	292892	IRF	Irf3	4754.01	1628.89	4657.15	1
1369765_at	64186	HLH	Ascl1	345.753	160.271	571.175	1
1372211_at	246760	bZip	Mafk	1728.14	983.609	2553.04	1
1389885_at	360646	LIM	Limd2	2550.86	6334.45	1493.42	1
1387677_at	29589	HD	Pou3f4	402.759	39.134	359.712	1
1392332_at	362291	Misc.	Myt1_predicted	2470.06	6583.28	4265.05	1
1388867_at	361178	E2F_TDP	MGC112830	8315.9	18734.3	14827.2	1
1369270_at	84385	NR	Nr1i2	726.685	349.22	432.706	1
1391621_at	314818	FH	E2f7_predicted	383.903	151.032	429.818	1
1372107_at	25177	LIM	Fhl1	699.007	1682.45	1070.8	1
1388533_at	363249	Misc.	Ctdsp1	1976.04	702.788	1457.51	1
1377961_at	307829	HD	RGD1560268_predicted	2909.18	451.805	2688.57	1
1398965_at	316052	TBOX	LOC501069	16983.4	3182.09	10794.8	1
1372090_at	60661	HLH	Max	7184.83	3100.32	9024.18	1
1379877_at	362925	zf	Zfp406_predicted	287.714	591.314	432.985	1
1387107_at	117107	zf	Zbtb7a	1442.16	648.868	1632.8	1
1382077_at	140588	zf	NA	605.952	229.957	358.807	1
1367847_at	113900	Misc.	Nupr1	864.411	2260.71	564.537	1
1372601_at	282840	bZip	Atf5	19057	1939.12	809.008	2
1368998_at	65193	HD	Nkx6-1	10170.5	3921.09	771.127	2
1387212_at	25334	HLH	Bhlhb8	2287.19	445.619	310.93	2
1369516_at	29535	HD	Pdx1	4772.94	7092.66	668.879	2
1378128_at	313993	CP2	Grhl1_predicted	2650.02	1416.69	473.561	2
1378458_at	304947	HD	Pbx1_predicted	1381.49	124.619	263.815	2
1382847_at	310638	Misc.	Ash1l_predicted	4283.76	1221.15	1025.52	2
1373429_at	406169	bZip	Crebl1	1149.27	1414.41	294.049	2
1398352_at	362827	Misc.	Pias4	893.49	544.04	274.201	2
1371929_at	360631	HLH	Mlx	6596.9	9142.81	2048.21	2
1376779_at	84482	FH	Foxo1a	4110.01	1689.74	1305.78	2
1384957_at	304962	bZip	Atf6_predicted	807.833	367.567	264.496	2
1368550_at	64826	FH	Foxq1	1693.61	267.534	562.161	2
1372990_at	298400	bZip	Creb3	4625.84	3875.54	1539.14	2
1383785_at	161452	HMG-box	Lef1	1055.63	217.812	364.802	2
1368368_a_at	64355	HLH	Lsr	4830.31	4880.39	1781.16	2
1370224_at	25125	STAT	Stat3	24352.8	9521.84	8989.95	2
1374058_at	246301	HLH	Ascl3	10389.1	8594.01	3928.56	2
1370208_at	58851	NR	Nr1h2	972.519	1387.49	375.533	2
1375854_at	503000	Misc.	LOC503000	4209.12	2319.79	1640.29	2
1371317_at	309447	Misc.	Ldb1_predicted	1796.8	3846.79	703.215	2
1395845_at	312777	ETS	Etv6	1172.42	25.4172	465.11	2
1374085_at	360961	HLH	Mxd4_predicted	1239.54	1571.8	497.295	2
1390068_at	360610	bZip	NA	1866.21	1168.49	751.961	2
1393741_at	308766	HLH	Mesp1_predicted	829.805	285.423	335.693	2
1381445_at	360896	NR	Esrrg	2187.89	1020.43	887.168	2
1368231_at	24918	STAT	Stat5a	1424.46	919.894	580.704	2
1370611_at	25243	HLH	Arnt2	661.484	280.771	270.311	2
1382322_a_at	308435	HMG-box	Cic_predicted	15812.4	8481.23	6563.27	2
1381301_at	288010	LIM	Lpp_predicted	735.337	91.587	305.964	2
1371038_at	25301	bZip	Cebpg	1484.03	1634.86	618.395	2
1398826_s_at	245980	NR	Nr2f6	1038.39	1590.84	439.434	2
1369851_at	81518	MADS	Mef2d	711.817	315.833	309.376	2
1375989_a_at	309452	IPT_TF	Nfkb2	1959.15	225.488	860.212	2
1388426_at	78968	HLH	Srebf1	3172.5	3849.32	1447.02	2
1368591_at	81817	HLH	Usf2	1834.56	1222.42	839.894	2
1390573_a_at	305897	IPT_TF	Nfatc4	813.488	183.398	396.176	2
1387350_at	114206	Misc.	Tmf1	556.896	398.099	272.793	2
1368874_a_at	64188	bZip	Mafg	1178.03	688.48	582.119	2
1380371_at	294787	bZip	NIPBL	5505.4	2834.67	2729.74	2
1391297_at	314458	Myb	Rcor1_predicted	923.094	486.118	459.623	2
1384312_at	306659	HD	Irx1_predicted	272.522	133.702	19275.2	3
1369268_at	25389	bZip	Atf3	1141.85	25.7851	22289	3
1375043_at	314322	bZip	Fos	5253.37	137.596	82257.8	3
1369067_at	58853	NR	Nr4a3	991.868	240.261	15154.7	3
1379626_at	316164	HD	Satb1	823.038	2435.57	11454.1	3
1392477_at	362733	ETS	Etv1_predicted	2974.68	23437.2	32706.9	3
1369788_s_at	24516	bZip	Jun	4365.37	700.652	46593.7	3
1387947_at	54264	bZip	Mafb	320.281	304.985	3182.5	3
1394039_at	84410	zf	Klf5	511.883	87.4961	4852.43	3
1387270_at	79237	HD	Hhex	485.396	96.4681	4544.15	3
1379824_at	362481	HMG-box	Tox_predicted	627.33	610.991	5522.49	3
1390430_at	259241	NR	Nr1d2	3589.85	6580.91	27068	3
1369007_at	54278	NR	Nr4a2	1897.82	527.786	14002.6	3
1370816_at	252917	NR	Nr1d1	1049.48	332.606	7685.03	3
1375532_at	25587	HLH	Id2	2029.09	1466.45	14725.8	3
1367816_at	171160	HD	Hod	270.96	2197.58	1883.14	3
1393091_at	310086	Myb	NA	1866.31	3937.12	11863.2	3
1368221_at	24413	NR	Nr3c1	2304.37	5328.98	13401.8	3
1374855_at	287422	Misc.	Per1	601.121	447.303	3371.78	3
1387036_at	29577	HLH	Hes1	451.377	454.039	2519.85	3
1370707_at	246271	ETS	Fev	287.155	291.407	1570.74	3
1394022_at	291023	HLH	Id4	262.16	7540.08	1316.18	3
1386935_at	79240	NR	Nr4a1	1669.63	467.33	8381.03	3
1390255_at	307395	LIM	RGD1565118_predicted	474.372	687.673	1888.62	3
1375929_at	287521	HLH	Mnt_predicted	2922.28	1188.67	11374.7	3
1390804_at	499874	TBOX	RGD1561597_predicted	724.664	574.113	2816.98	3
1393034_at	293112	bZip	RGD1565584_predicted	1808.59	3404.23	7020.2	3
1368073_at	24508	IRF	Irf1	3614.29	1760.47	13859.5	3
1370282_at	29317	LIM	Csrp2	1357.83	12273.8	5006.44	3
1372259_at	306817	Misc.	Dek	4861.32	16508.1	17465.5	3
1369590_a_at	29467	bZip	Ddit3	5573.09	1039.66	19222.8	3
1387028_a_at	25261	HLH	Id1	711.256	979.884	2152.34	3
1381190_at	361084	LIM	LMO7	3315.49	5671.53	10032.5	3
1379182_at	316219	Myb	NA	360.871	507.643	1089	3
1388919_at	308108	Myb	Znf541_predicted	662.482	1880.18	1960.81	3
1378776_at	116545	HD	Pou6f1	473.733	1167.91	1399.97	3
1379483_at	79431	HLH	Bhlhb2	1800.2	7145.74	5284.05	3
1371890_at	116665	GATA	Slc45a1	5383.05	1940.39	15391.7	3
1391201_at	305827	HMG-box	Wdhd1_predicted	250.903	1259.85	693.919	3
1388154_at	116651	E2F_TDP	E2f5	2536.88	2576.59	6726.87	3
1387087_at	24253	bZip	Cebpb	1597.86	736.746	4187.45	3
1377731_at	289810	NR	RGD1560600_predicted	7382.78	8567.38	19308.1	3
1389088_at	64622	HD	Adnp	9680.29	20212.4	24901.5	3
1371489_at	29274	RING	Rnf4	6273.57	10129.8	16074.2	3
1368488_at	114519	bZip	Nfil3	2430.21	696.36	6224.66	3
1389728_at	311311	HD	NA	4415.93	14.9519	11271.2	3
1384308_at	305535	HD	LOC686117	8063.42	468.252	20544.8	3
1385002_at	315756	Misc.	RGD1562639_predicted	641.035	539.874	1574.85	3
1373238_at	360874	Misc.	Tada1l	2018.65	1942.72	4955.22	3
1389130_at	361944	ETS	Elf2	1540.23	2355.9	3732.59	3
1378925_at	25620	bZip	Crem	19333.1	8683.93	45744.6	3
1369679_a_at	25492	CTF_NFI	Nfia	378.45	400.112	884.505	3
1391184_at	301121	RFX	LOC301121	666.865	508.198	1548.93	3
1388842_at	501099	MADS	Srf_predicted	3703.98	2964.57	8549.69	3
1370805_at	64466	Misc.	Cited1	433.162	1321.29	995.263	3
1389538_at	25493	IPT_TF	Nfkbia	5694.88	1122.95	13083.5	3
1373421_at	316742	HD	Tgif	841.657	244.515	1896.93	3
1386550_at	309031	zf	Zfpn1a5_predicted	681.888	1668.43	1525.77	3
1383243_at	24252	bZip	Cebpa	395.724	340.019	874.168	3
1373374_at	362051	LIM	Lmo4	7759.69	2109.21	17080.2	3
1388967_at	317376	HLH	Tcfe3_predicted	1534.81	1656.39	3305.45	3
1375894_at	316102	bZip	Lztfl1	1278.86	853.216	2751.87	3
1383448_at	305896	IRF	Isgf3g	983.743	656.73	2099.88	3
1378543_at	312331	bZip	Hnrpa2b1_predicted	3928.65	5793.15	8377.22	3
1387076_at	29560	HLH	Hif1a	8626.74	5987.44	18106.3	3
1372491_at	313757	Ski_Sno	RGD1565591_predicted	950.896	1062.74	1975.64	3
1378637_at	313166	Misc.	Nfx1	3574.26	4941.38	7383.02	3
1391527_at	362896	STAT	Stat6_predicted	805.675	462.993	1645.92	3
1370413_at	252924	NR	Psg4	986.041	1665.25	1981.15	3
1387874_at	24309	bZip	Dbp	493.482	1414.19	989.784	3
1379369_at	315259	LIM	Prickle1	2051.63	1734.77	4107.4	3
1393170_at	500125	HD	Hoxa2	285.293	22.8582	214.413	4
1369803_at	117034	HLH	Ptf1a	288.8	55.7077	239.87	4
1368302_at	81710	HD	Msx1	332.235	19.5659	62.7423	4
1374741_at	293701	NR	Esrra	1453.3	1667.95	139.781	4
1385430_at	499443	LIM	RGD1560732_predicted	333.998	262.566	104.564	4
1375382_at	309595	FH	Mdc1	766.063	1201.75	207.152	4
1385519_at	362489	Runt	Cbfa2t1_predicted	485.792	566.059	58.3221	4
1382855_at	311715	HLH	RGD1305899_predicted	4087.1	156.999	155.419	4
1375121_at	367100	HLH	Atp1a2	483.166	306.803	175.024	4
1397252_at	307989	LIM	Ablim1_predicted	370.111	118.544	235.432	4
1389051_at	361801	NR	Rxrb	265.453	474.832	211.822	4
1382511_at	399489	E2F_TDP	E2f1	308.521	1731.83	206.739	4
1369708_a_at	81646	bZip	Creb1	408.417	353.408	95.7966	4
1393278_at	310616	bZip	Creb3l4	281.765	41.4035	149.655	4
1370946_at	81524	CTF_NFI	Nfix	493.968	189.731	248.395	4
1384890_at	303547	Misc.	Ezh1_predicted	689.311	498.11	160.612	4
1387876_at	25126	STAT	Stat5b	771.186	519.582	232.578	4
1369147_at	25690	HLH	Ahr	493.617	26.5853	123.839	4
1387726_at	66019	HD	Cdx2	559.606	362.106	236.849	4
1394782_at	170903	HLH	Arntl2	572.078	70.085	170.393	4
1387894_at	54254	GATA	Gata4	271.676	923.846	127.965	4
1380442_at	368178	HD	Hoxc8	261.04	225.554	172.245	4
1374057_at	366083	HD	LOC688999	370.236	158.144	248.627	4
1391847_at	25747	NR	Ppara	353.883	225.564	223.179	4
1388220_at	116544	HD	Pou2f3	353.347	148.056	62.0848	4
1375281_at	303398	TBOX	Tbx2_predicted	355.906	284.918	129.551	4
1394699_at	307376	HD	RGD1564677_predicted	649.833	2595.34	208.614	4
1370474_at	24831	NR	Thrb	789.37	306.62	69.3195	4
1373287_at	500200	HLH	RGD1561512_predicted	393.902	129.694	58.0954	4
1376197_at	363595	HMG-box	Tcf7_predicted	272.24	101.828	204.526	4
1387789_at	170909	ETS	Erg	284.985	119.438	135.499	4
1394626_at	305968	HD	RGD1306787_predicted	340.151	63.5408	228.149	4
1369454_at	24873	NR	Vdr	319.519	192.518	187.379	4
1398024_at	316351	HLH	Npas2_predicted	462.605	59.2823	237.617	4
1369544_a_at	25607	HD	Hoxa1	251.682	177.137	28.4381	4
1390627_a_at	353305	TBOX	Tbx3	308.113	250.209	229.552	4
1396592_at	367218	Runt	Runx2	410.43	84.1825	179.585	4
1388422_at	361303	LIM	Lims2	279.3	43.8597	62.5195	4
1395517_at	316101	LIM	Limd1_predicted	381.048	324.61	166.736	4
1371048_at	192274	FH	Foxe1	261.239	157.528	127.794	4
1372574_at	308582	TEA	Tead2	879.751	326.368	209.126	4
1369703_at	29452	HLH	Epas1	1013.78	397.862	86.4131	4
1387764_at	25410	bZip	Cebpe	440.252	82.3657	199.663	4
1373357_at	313504	FH	NA	274.289	663.927	174.352	4
1385988_at	360960	HD	Hmx1_predicted	601.39	2414.38	175.542	4
1368721_at	24209	HLH	Ascl2	411.897	135.529	58.3626	4
1369205_at	29410	HLH	Neurod3	286.418	30.3993	207.704	4
1387479_at	156726	Runt	Runx3	462.007	192.843	218.205	4
1368510_at	25172	GATA	Gata1	528.163	64.0278	186.965	4
1378409_at	114503	HD	Pou4f1	254.013	132.776	36.9747	4
1393408_at	500137	HLH	RGD1562793_predicted	341.072	38.1799	43.3081	4
1389982_at	257634	HD	Lhx1	1610.75	39.8344	221.097	4
1387349_at	25546	HD	Shox2	412.689	1923.04	206.051	4
1376755_at	24706	NR	Rarb	413.694	83.4444	247.802	4
1369682_at	25640	HD	Tcf2	573.992	44.2742	243.71	4
1368914_at	50662	Runt	Runx1	267.594	2495.56	103.391	4
1390882_at	313575	HLH	Heyl_predicted	327.044	123.689	140.628	4
1369159_at	24208	NR	Ar	421.373	472.51	216.914	4
1368827_at	29300	GATA	Gata6	56.7942	402.419	1718.48	5
1371202_a_at	29227	CTF_NFI	Nfib	139.774	203.463	657.74	5
1386080_at	155437	HLH	Hey1	147.749	130.798	918.344	5
1368896_at	81516	HLH	Smad7	82.1122	228.688	1576.1	5
1384742_at	246284	RING	Atrx	165.463	695.457	1028.86	5
1374451_at	64637	HLH	Hand2	237.631	186.052	276.105	5
1394508_at	311604	HD	Zhx3	229.343	102.764	288.935	5
1369891_at	60462	bZip	Jdp1	216.454	453.56	300.81	5
1394218_s_at	314930	zf	Zfpm2_predicted	213.744	753.297	900.017	5
1385243_at	54267	bZip	Maf	83.5959	156.942	443.986	5
1372097_at	292060	IRF	Irf8	71.2322	46.0199	263.497	5
1391457_a_at	306657	HD	Irx2	173.825	28.7225	10178.4	5
1385173_at	361668	COE	Ebf3_predicted	202.593	766.83	427.157	5
1388782_at	252856	HLH	Tcf21	220.649	74.5951	267.995	5
1376648_at	298894	HLH	Mycn	139.148	1085.67	1437.83	5
1392981_at	306655	HD	Irx4_predicted	123.179	94.8005	260.894	5
1382848_at	25098	FH	Foxa1	142.522	483.462	595.018	5
1372986_at	116674	bZip	Jundp2	182.186	107.281	477.935	5
1387769_a_at	25585	HLH	Id3	80.5396	165.175	549.69	5
1385132_at	297783	Myb	NA	208.066	3903.31	1063.01	5
1381185_at	311658	IPT_TF	Nfatc2_predicted	176.981	239.751	313.321	5
1374080_at	308406	HD	Six5_predicted	210.309	148.094	250.381	5
1375582_at	310250	HD	Zfhx4_predicted	67.4501	397	292.265	5
1386152_at	365564	HLH	Atoh7_predicted	156.849	202.799	1130.04	5
Transcription factors in the rat INS and Beta cell dataset
probeset	Entrez_gene	Class	Symbol	Beta_cells	INS_cells	Alpha_cells	Class		class description
1387947_at	54264	bZip	Mafb	320.281	304.985	3182.5	1	1= common to both INS and beta cells
1387028_a_at	25261	HLH	Id1	711.256	979.884	2152.34	1	2= significant in beta cells
1370707_at	246271	ETS	Fev	287.155	291.407	1570.74	1	3=significant in iNS cells
1369242_at	25509	HD	Pax6	38869.8	25315.9	54780.6	1	4=only in beta cells
1387288_at	29458	HLH	Neurod1	56135.9	38837.5	32334.6	1	5=only in INS cells
1368368_a_at	64355	HLH	Lsr	4830.31	4880.39	1781.16	1
1378218_at	315309	CP2	Slc4a8	688.57	582.212	504.593	1
1389313_at	64520	GATA	NA	2106.06	1773.01	1850.07	1
1387036_at	29577	HLH	Hes1	451.377	454.039	2519.85	1
1388426_at	78968	HLH	Srebf1	3172.5	3849.32	1447.02	1
1368591_at	81817	HLH	Usf2	1834.56	1222.42	839.894	1
1383863_at	362176	LIM	Lmo2	444.437	355.489	437.661	1
1383564_at	293624	IRF	Irf7	579.312	447.847	1046.09	1
1369681_at	64444	HD	Isl1	6299.87	8911.26	4657.31	1
1374119_at	304815	ETS	Elf3	1896.7	1052.73	958.985	1
1387350_at	114206	Misc.	Tmf1	556.896	398.099	272.793	1
1379824_at	362481	HMG-box	Tox_predicted	627.33	610.991	5522.49	1
1386973_a_at	116457	Misc.	Mapk8ip	6050.62	5153.73	5361.95	1
1374741_at	293701	NR	Esrra	1453.3	1667.95	139.781	1
1373429_at	406169	bZip	Crebl1	1149.27	1414.41	294.049	1
1388154_at	116651	E2F_TDP	E2f5	2536.88	2576.59	6726.87	1
1396100_at	310005	FH	Aggf1	669.267	1001.47	380.483	1
1385430_at	499443	LIM	RGD1560732_predicted	333.998	262.566	104.564	1
1386988_at	83632	SAND	Deaf1	943.461	1063.04	735.651	1
1375382_at	309595	FH	Mdc1	766.063	1201.75	207.152	1
1372093_at	25701	HLH	Mxi1	1673.25	2290.03	2197.19	1
1370291_at	114108	LIM	Pdlim3	507.962	263.508	559.481	1
1370928_at	65161	Misc.	Litaf	19380.2	13789.2	11422.9	1
1371668_at	25271	NR	Rxra	2036.27	1505.49	1674.25	1
1385519_at	362489	Runt	Cbfa2t1_predicted	485.792	566.059	58.3221	1
1389309_at	304470	Ski_Sno	Sbno1	3916.88	3380.17	6718.47	1
1389623_at	315305	bZip	Atf1	11189.8	13084.1	18798.3	1
1371038_at	25301	bZip	Cebpg	1484.03	1634.86	618.395	1
1367826_at	83619	bZip	Nfe2l2	5385.93	4338.86	5575.2	1
1385617_at	312195	bZip	Nrf1_predicted	508.011	280.427	414.822	1
1371249_at	289754	bZip	Xbp1	26188.5	15722.2	16590.8	1
1375894_at	316102	bZip	Lztfl1	1278.86	853.216	2751.87	1
1370376_a_at	83807	CSD	Csda	6500.14	5805.44	3359.82	1
1369679_a_at	25492	CTF_NFI	Nfia	378.45	400.112	884.505	1
1375342_at	29228	CTF_NFI	Nfic	1102.58	1013.89	1303.75	1
1385967_at	303753	FH	Foxk2_predicted	584.175	868.572	304.023	1
1377347_at	313554	FH	Foxj3_predicted	8621.16	10064.6	12790.6	1
1380283_at	307217	HD	Sdccag33_predicted	3852.78	3218.47	2662.4	1
1368175_at	171159	HD	Zhx1	1673.97	1299.41	1939.35	1
1370510_a_at	29657	HLH	Arntl	959.246	902.045	1655.35	1
1375532_at	25587	HLH	Id2	2029.09	1466.45	14725.8	1
1390827_at	25631	HLH	Smad3	2768.1	2321.45	2086.46	1
1375121_at	367100	HLH	Atp1a2	483.166	306.803	175.024	1
1371929_at	360631	HLH	Mlx	6596.9	9142.81	2048.21	1
1374085_at	360961	HLH	Mxd4_predicted	1239.54	1571.8	497.295	1
1382322_a_at	308435	HMG-box	Cic_predicted	15812.4	8481.23	6563.27	1
1368549_at	27080	HMG-box	Hbp1	2332.24	2387.54	3370.91	1
1372853_at	309165	IPT_TF	Rela	2314.96	1731.57	4015.07	1
1367604_at	338401	LIM	Crip2	599.957	960.691	303.295	1
1381190_at	361084	LIM	LMO7	3315.49	5671.53	10032.5	1
1395445_at	499617	Misc.	LOC499617	1595.63	1417.87	2043.92	1
1398976_at	54299	Misc.	Ncor1	5629.92	5209.92	10209	1
1385002_at	315756	Misc.	RGD1562639_predicted	641.035	539.874	1574.85	1
1389051_at	361801	NR	Rxrb	265.453	474.832	211.822	1
1395928_at	81812	NR	Thra	1601.14	1388.66	2514.02	1
1370413_at	252924	NR	Psg4	986.041	1665.25	1981.15	1
1373670_at	288774	STAT	Stat2	796.175	646.031	1334.75	1
1372990_at	298400	bZip	Creb3	4625.84	3875.54	1539.14	1
1373131_at	294322	HD	Pknox1	1245.77	1477.75	1294.38	1
1392517_at	498266	bZip	LOC498266	761.873	708.371	530.489	1
1379969_at	502886	FH	RGD1565101_predicted	1113.16	605.939	1735.19	1
1374503_at	311876	HD	Pbx3_predicted	3548.42	4184.39	3491.65	1
1377731_at	289810	NR	RGD1560600_predicted	7382.78	8567.38	19308.1	1
1369708_a_at	81646	bZip	Creb1	408.417	353.408	95.7966	1
1379369_at	315259	LIM	Prickle1	2051.63	1734.77	4107.4	1
1384890_at	303547	Misc.	Ezh1_predicted	689.311	498.11	160.612	1
1376325_at	315523	Misc.	Nfrkb_predicted	1401.05	1974.06	2250.82	1
1387876_at	25126	STAT	Stat5b	771.186	519.582	232.578	1
1388842_at	501099	MADS	Srf_predicted	3703.98	2964.57	8549.69	1
1383243_at	24252	bZip	Cebpa	395.724	340.019	874.168	1
1368949_at	116543	COE	Ebf1	469.758	311.946	259.948	1
1391527_at	362896	STAT	Stat6_predicted	805.675	462.993	1645.92	1
1383448_at	305896	IRF	Isgf3g	983.743	656.73	2099.88	1
1391297_at	314458	Myb	Rcor1_predicted	923.094	486.118	459.623	1
1387726_at	66019	HD	Cdx2	559.606	362.106	236.849	1
1370535_at	116668	zf	Myt1l	984.302	1447.42	1935.2	1
1374625_at	316626	HLH	Hes6	4509.51	3974.05	3444.67	1
1389130_at	361944	ETS	Elf2	1540.23	2355.9	3732.59	1
1370213_at	500538	CSD	Ybx1	37233.4	43816.5	19399.6	1
1390804_at	499874	TBOX	RGD1561597_predicted	724.664	574.113	2816.98	1
1370208_at	58851	NR	Nr1h2	972.519	1387.49	375.533	1
1398826_s_at	245980	NR	Nr2f6	1038.39	1590.84	439.434	1
1369516_at	29535	HD	Pdx1	4772.94	7092.66	668.879	1
1391184_at	301121	RFX	LOC301121	666.865	508.198	1548.93	1
1375281_at	303398	TBOX	Tbx2_predicted	355.906	284.918	129.551	1
1389432_at	406164	HD	Pbx2	3167.51	3173.81	5455.3	1
1374914_at	25682	NR	Ppard	835.714	838.835	1552.14	1
1373327_at	316214	HLH	Tcfeb	1067.64	740.254	1235.5	1
1399057_at	300891	Misc.	Morf4l1	36608.4	24509.8	23631.5	1
1387374_at	25720	HLH	Tcf12	315.907	522.612	256.547	1
1367831_at	24842	P53	Tp53	2444.48	2636.16	3276.78	1
1381277_at	303488	HD	RGD1562142_predicted	264.783	473.036	310.131	1
1398352_at	362827	Misc.	Pias4	893.49	544.04	274.201	1
1396859_at	94188	COE	Zfp423	636.802	439.604	338.706	1
1387153_at	24915	LIM	Ril	531.403	356.793	326.24	1
1374058_at	246301	HLH	Ascl3	10389.1	8594.01	3928.56	1
1390627_a_at	353305	TBOX	Tbx3	308.113	250.209	229.552	1
1373103_at	361724	Myb	Mta2	1285.53	1729.43	1071.45	1
1395517_at	316101	LIM	Limd1_predicted	381.048	324.61	166.736	1
1379182_at	316219	Myb	NA	360.871	507.643	1089	1
1376818_at	361552	LIM	Wtip_predicted	569.409	604.366	432.748	1
1373238_at	360874	Misc.	Tada1l	2018.65	1942.72	4955.22	1
1377152_at	288906	RFX	Rfx1_predicted	1172.76	1747.94	1602.04	1
1383429_at	311078	TBOX	LOC311078	9200.7	9400.34	8319.52	1
1378078_at	308387	HLH	Npas1_predicted	452.284	495.85	443.588	1
1390819_at	29362	bZip	Tef	1188	1567.56	1747.18	1
1368310_at	29148	HLH	Myog	350.314	260.565	338.137	1
1371979_at	300095	HLH	Srebf2_predicted	4125.26	5767.85	3178.11	1
1374055_at	292721	ETS	Erf_predicted	1280	953.683	906.55	1
1391797_at	498607	MADS	LOC498607	333.694	305.679	307.011	1
1390390_at	366964	Misc.	Tcf20	1664.86	2040.07	1743.89	1
1388067_a_at	83635	SAND	Gmeb2	2919.4	2812.65	4300.91	1
1388967_at	317376	HLH	Tcfe3_predicted	1534.81	1656.39	3305.45	1
1372491_at	313757	Ski_Sno	RGD1565591_predicted	950.896	1062.74	1975.64	1
1369159_at	24208	NR	Ar	421.373	472.51	216.914	1
1372757_at	25124	STAT	Stat1	4402.08	4468.86	4840.53	1
1391046_at	498295	zf	LOC498295	466.628	315.951	811.518	1
1371800_at	313038	Misc.	Phc2	4016.69	4325.43	2798.16	1
1374855_at	287422	Misc.	Per1	601.121	447.303	3371.78	1
1378637_at	313166	Misc.	Nfx1	3574.26	4941.38	7383.02	1
1370000_at	59295	Misc.	Nucb2	39170.1	31248	44838.5	1
1376653_at	252962	HD	Phtf1	2353.48	4297.03	2477.17	1
1387076_at	29560	HLH	Hif1a	8626.74	5987.44	18106.3	1
1370057_at	29276	LIM	Csrp1	843.248	1466.97	609.763	1
1395710_at	313418	Myb	RGD1562337_predicted	350.51	656.112	429.939	1
1380371_at	294787	bZip	NIPBL	5505.4	2834.67	2729.74	1
1368874_a_at	64188	bZip	Mafg	1178.03	688.48	582.119	1
1368231_at	24918	STAT	Stat5a	1424.46	919.894	580.704	1
1393034_at	293112	bZip	RGD1565584_predicted	1808.59	3404.23	7020.2	1
1387624_at	83586	HLH	Usf1	455.218	882.855	286.56	1
1371681_at	286990	HMG-box	RGD708449	3742.52	2558.84	4979.16	1
1383829_at	303970	HMG-box	Bbx_predicted	4940.68	3164.3	3273.24	1
1367946_at	54133	LIM	Pdlim1	1521.17	2451.12	1940.48	1
1373067_at	84353	Misc.	Ctnnb1	106393	64688.1	116113	1
1379829_at	298513	Misc.	Pcaf	1881.4	3478.04	3524.55	1
1390430_at	259241	NR	Nr1d2	3589.85	6580.91	27068	1
1371489_at	29274	RING	Rnf4	6273.57	10129.8	16074.2	1
1373804_at	297480	FH	Foxp1	2336.23	1192.63	3205.41	1
1382579_at	291908	HMG-box	Tnrc9_predicted	11330.8	6066.14	20175.8	1
1378543_at	312331	bZip	Hnrpa2b1_predicted	3928.65	5793.15	8377.22	1
1390068_at	360610	bZip	NA	1866.21	1168.49	751.961	1
1388566_at	29278	LIM	Lasp1	8393.68	14095.1	7481.72	1
1378633_at	293783	LIM	Lpxn	502.768	743.736	395.848	1
1390255_at	307395	LIM	RGD1565118_predicted	474.372	687.673	1888.62	1
1386984_at	50554	HLH	Smad4	5357.83	8042.03	7640.47	1
1371673_at	310661	HLH	Vps72_predicted	1724.52	2869.32	970.559	1
1389373_at	25671	HLH	Smad1	4955.98	2806.1	6441.54	1
1369148_at	24817	HD	Tcf1	1242.28	747.256	799.93	1
1375666_at	114485	zf	Dmtf1	4152.61	2353.65	5372.3	1
1379550_a_at	246770	HLH	Gtf2ird1	3191.32	6176.39	5361.16	1
1386435_at	360482	HLH	Tcfap4_predicted	1126.51	606.915	1010.16	1
1372211_at	246760	bZip	Mafk	1728.14	983.609	2553.04	1
1378128_at	313993	CP2	Grhl1_predicted	2650.02	1416.69	473.561	1
1375854_at	503000	Misc.	LOC503000	4209.12	2319.79	1640.29	1
1384308_at	305535	HD	LOC686117	8063.42	468.252	20544.8	2
1372601_at	282840	bZip	Atf5	19057	1939.12	809.008	2
1377961_at	307829	HD	RGD1560268_predicted	2909.18	451.805	2688.57	2
1368550_at	64826	FH	Foxq1	1693.61	267.534	562.161	2
1369788_s_at	24516	bZip	Jun	4365.37	700.652	46593.7	2
1369590_a_at	29467	bZip	Ddit3	5573.09	1039.66	19222.8	2
1398965_at	316052	TBOX	LOC501069	16983.4	3182.09	10794.8	2
1387212_at	25334	HLH	Bhlhb8	2287.19	445.619	310.93	2
1370968_at	81736	IPT_TF	Nfkb1	5468.8	1071.91	8611.08	2
1389538_at	25493	IPT_TF	Nfkbia	5694.88	1122.95	13083.5	2
1395771_at	81647	bZip	Atf2	1640.27	333.262	1977.95	2
1374137_at	85424	ETS	NA	1645.73	338.175	2840.09	2
1377379_at	364081	IRF	Irf6_predicted	10917.1	2385.08	12561.9	2
1398959_at	25695	bZip	Cebpd	19314.3	4711.71	15643.6	2
1392219_at	50659	NR	NA	1109.5	292.324	982.603	2
1373374_at	362051	LIM	Lmo4	7759.69	2109.21	17080.2	2
1369007_at	54278	NR	Nr4a2	1897.82	527.786	14002.6	2
1386935_at	79240	NR	Nr4a1	1669.63	467.33	8381.03	2
1370965_at	25705	HD	Tcf8	2702.82	763.875	4923.36	2
1382847_at	310638	Misc.	Ash1l_predicted	4283.76	1221.15	1025.52	2
1368488_at	114519	bZip	Nfil3	2430.21	696.36	6224.66	2
1367624_at	79255	bZip	Atf4	53574.4	16802.7	46524.9	2
1368511_at	117095	HLH	Bhlhb3	15025.3	4757.35	22005.2	2
1370816_at	252917	NR	Nr1d1	1049.48	332.606	7685.03	2
1371560_at	292892	IRF	Irf3	4754.01	1628.89	4657.15	2
1393741_at	308766	HLH	Mesp1_predicted	829.805	285.423	335.693	2
1388533_at	363249	Misc.	Ctdsp1	1976.04	702.788	1457.51	2
1371890_at	116665	GATA	Slc45a1	5383.05	1940.39	15391.7	2
1372574_at	308582	TEA	Tead2	879.751	326.368	209.126	2
1389409_at	500040	LIM	LOC500040	5729.41	2166.62	6085.44	2
1368476_at	25672	NR	Nr3c2	841.023	320.927	1131.28	2
1368998_at	65193	HD	Nkx6-1	10170.5	3921.09	771.127	2
1370474_at	24831	NR	Thrb	789.37	306.62	69.3195	2
1377713_at	314374	FH	Ches1_predicted	2099.74	817.408	3676.2	2
1370224_at	25125	STAT	Stat3	24352.8	9521.84	8989.95	2
1369703_at	29452	HLH	Epas1	1013.78	397.862	86.4131	2
1375929_at	287521	HLH	Mnt_predicted	2922.28	1188.67	11374.7	2
1376779_at	84482	FH	Foxo1a	4110.01	1689.74	1305.78	2
1373618_at	362453	bZip	Crebl2	2183.76	926.537	1093.56	2
1370611_at	25243	HLH	Arnt2	661.484	280.771	270.311	2
1378793_at	363185	FH	Foxp4_predicted	905.251	384.908	743.086	2
1372090_at	60661	HLH	Max	7184.83	3100.32	9024.18	2
1380558_at	287638	HD	Dlx3_predicted	884.297	388.429	535.233	2
1369851_at	81518	MADS	Mef2d	711.817	315.833	309.376	2
1378925_at	25620	bZip	Crem	19333.1	8683.93	45744.6	2
1387107_at	117107	zf	Zbtb7a	1442.16	648.868	1632.8	2
1374575_at	362165	bZip	Creb3l1	1374.08	619.236	1421.06	2
1377664_at	171457	FH	Kab	9595.16	4343.94	16894.1	2
1368711_at	25099	FH	Foxa2	17674.7	8007.3	15501.2	2
1384957_at	304962	bZip	Atf6_predicted	807.833	367.567	264.496	2
1393138_at	24518	bZip	Jund	38956	17736	64252.3	2
1387087_at	24253	bZip	Cebpb	1597.86	736.746	4187.45	2
1368308_at	24577	HLH	Myc	1088.85	502.72	621.107	2
1381445_at	360896	NR	Esrrg	2187.89	1020.43	887.168	2
1385227_at	299897	zf	Trps1_predicted	808.656	386.527	645.226	2
1396254_at	83724	HLH	Ncoa2	704.137	338.331	661.962	2
1369270_at	84385	NR	Nr1i2	726.685	349.22	432.706	2
1370887_at	84574	LIM	Tgfb1i1	784.432	377.426	618.614	2
1385387_at	366214	HD	Nkx2-2_predicted	10987.6	5348.62	8056.26	2
1368073_at	24508	IRF	Irf1	3614.29	1760.47	13859.5	2
1388130_at	114636	LIM	Epha1_predicted	1369.8	669.826	1053.54	2
1379311_at	316327	Misc.	Arid5a	766.248	380.661	414.067	2
1371951_at	63839	LIM	Fhl2	921.511	458.009	1700.77	2
1384498_at	315333	bZip	Atf7_predicted	1353.41	673.671	1301.56	2
1373824_at	292027	HLH	Cfdp1	7698.53	3837.65	3945.41	2
1394022_at	291023	HLH	Id4	262.16	7540.08	1316.18	3
1368914_at	50662	Runt	Runx1	267.594	2495.56	103.391	3
1378389_at	307231	IPT_TF	NA	356.57	3229.66	602.502	3
1370282_at	29317	LIM	Csrp2	1357.83	12273.8	5006.44	3
1367816_at	171160	HD	Hod	270.96	2197.58	1883.14	3
1389555_at	406195	FH	Tcf19	1247.99	9998.01	996.701	3
1392477_at	362733	ETS	Etv1_predicted	2974.68	23437.2	32706.9	3
1373290_at	312299	Misc.	LOC312299	636.967	4052.93	671.759	3
1382511_at	399489	E2F_TDP	E2f1	308.521	1731.83	206.739	3
1391201_at	305827	HMG-box	Wdhd1_predicted	250.903	1259.85	693.919	3
1387349_at	25546	HD	Shox2	412.689	1923.04	206.051	3
1372138_at	116639	HD	Cutl1	1380.67	6230.41	1650.66	3
1367842_at	29722	STAT	Apbb1	1156.04	4814.21	1437.52	3
1385988_at	360960	HD	Hmx1_predicted	601.39	2414.38	175.542	3
1394699_at	307376	HD	RGD1564677_predicted	649.833	2595.34	208.614	3
1379483_at	79431	HLH	Bhlhb2	1800.2	7145.74	5284.05	3
1370347_at	286908	LIM	Pdlim7	389.518	1490.73	376.086	3
1391528_at	307236	HD	RGD1308279_predicted	842.873	3154.18	1458.08	3
1387894_at	54254	GATA	Gata4	271.676	923.846	127.965	3
1372259_at	306817	Misc.	Dek	4861.32	16508.1	17465.5	3
1370805_at	64466	Misc.	Cited1	433.162	1321.29	995.263	3
1373286_at	362650	LIM	Fblim1	564.926	1715.19	333.98	3
1379626_at	316164	HD	Satb1	823.038	2435.57	11454.1	3
1372569_at	313582	LIM	Fhl3_predicted	337.273	993.099	250.664	3
1387874_at	24309	bZip	Dbp	493.482	1414.19	989.784	3
1395781_at	298506	HLH	Mycl1	689.527	1965.69	635.683	3
1395781_at.1	298506	HLH	Mycl1	689.527	1965.69	635.683	3
1398340_at	362201	Misc.	Ccndbp1	1794.33	5096.42	1700.81	3
1388919_at	308108	Myb	Znf541_predicted	662.482	1880.18	1960.81	3
1368214_at	29357	HLH	Smad2	2017.66	5613.96	1729.74	3
1392332_at	362291	Misc.	Myt1_predicted	2470.06	6583.28	4265.05	3
1367847_at	113900	Misc.	Nupr1	864.411	2260.71	564.537	3
1383137_at	364712	HMG-box	Sox4_predicted	7983.8	19945.5	6855.98	3
1389885_at	360646	LIM	Limd2	2550.86	6334.45	1493.42	3
1378776_at	116545	HD	Pou6f1	473.733	1167.91	1399.97	3
1386550_at	309031	zf	Zfpn1a5_predicted	681.888	1668.43	1525.77	3
1373357_at	313504	FH	NA	274.289	663.927	174.352	3
1372107_at	25177	LIM	Fhl1	699.007	1682.45	1070.8	3
1369276_at	59328	HLH	Smad5	551.309	1296.96	652.328	3
1368221_at	24413	NR	Nr3c1	2304.37	5328.98	13401.8	3
1388867_at	361178	E2F_TDP	MGC112830	8315.9	18734.3	14827.2	3
1380548_at	303968	NR	Ift57_predicted	2012.37	4378	3297.48	3
1371317_at	309447	Misc.	Ldb1_predicted	1796.8	3846.79	703.215	3
1393091_at	310086	Myb	NA	1866.31	3937.12	11863.2	3
1389088_at	64622	HD	Adnp	9680.29	20212.4	24901.5	3
1379877_at	362925	zf	Zfp406_predicted	287.714	591.314	432.985	3
1387788_at	24517	bZip	Junb	3753.76	229.356	5554.4	4
1373421_at	316742	HD	Tgif	841.657	244.515	1896.93	4
1375043_at	314322	bZip	Fos	5253.37	137.596	82257.8	4
1368489_at	25445	bZip	Fosl1	1194.94	48.6033	1688.95	4
1377029_at	300807	NR	Rora_predicted	7452.03	19.1985	5933.78	4
1393170_at	500125	HD	Hoxa2	285.293	22.8582	214.413	4
1389728_at	311311	HD	NA	4415.93	14.9519	11271.2	4
1375989_a_at	309452	IPT_TF	Nfkb2	1959.15	225.488	860.212	4
1369268_at	25389	bZip	Atf3	1141.85	25.7851	22289	4
1369803_at	117034	HLH	Ptf1a	288.8	55.7077	239.87	4
1370981_at	83574	NR	Rxrg	367.462	244.6	252.807	4
1368851_at	24356	ETS	Ets1	398.76	99.8478	746.533	4
1388197_at	79241	HD	Hoxa5	302.619	191.873	399.077	4
1368302_at	81710	HD	Msx1	332.235	19.5659	62.7423	4
1381301_at	288010	LIM	Lpp_predicted	735.337	91.587	305.964	4
1390838_at	501145	HD	NA	402.285	206.144	465.876	4
1382122_at	303828	ETS	Etv5_predicted	432.857	199.986	264.578	4
1387270_at	79237	HD	Hhex	485.396	96.4681	4544.15	4
1370995_at	171068	HD	Pou2f1	1391.71	232.37	736.407	4
1368842_at	84382	HLH	Tcf4	8398.2	22.5764	4644.99	4
1382855_at	311715	HLH	RGD1305899_predicted	4087.1	156.999	155.419	4
1397252_at	307989	LIM	Ablim1_predicted	370.111	118.544	235.432	4
1371257_at	309288	NR	Rorb_predicted	505.935	139.199	378.955	4
1383860_at	25446	bZip	Fosl2	459.985	27.0702	688.919	4
1393376_at	293165	HMG-box	Sox6	359.697	56.3697	510.514	4
1393278_at	310616	bZip	Creb3l4	281.765	41.4035	149.655	4
1370946_at	81524	CTF_NFI	Nfix	493.968	189.731	248.395	4
1379648_at	307820	IPT_TF	Nfat5_predicted	505.256	108.648	724.678	4
1369147_at	25690	HLH	Ahr	493.617	26.5853	123.839	4
1394782_at	170903	HLH	Arntl2	572.078	70.085	170.393	4
1369073_at	60351	NR	Nr1h4	792.636	248.233	1441.98	4
1380442_at	368178	HD	Hoxc8	261.04	225.554	172.245	4
1374057_at	366083	HD	LOC688999	370.236	158.144	248.627	4
1378458_at	304947	HD	Pbx1_predicted	1381.49	124.619	263.815	4
1391847_at	25747	NR	Ppara	353.883	225.564	223.179	4
1388220_at	116544	HD	Pou2f3	353.347	148.056	62.0848	4
1394539_at	64572	HD	Vax2	562.089	148.054	302.833	4
1394537_at	317380	LIM	LOC317380	421.156	192.807	733.23	4
1383785_at	161452	HMG-box	Lef1	1055.63	217.812	364.802	4
1391635_at	301056	Misc.	Ctdspl_predicted	634.925	101.486	528.814	4
1392189_at	500818	RFX	RGD1562092_predicted	284.371	14.4496	388.166	4
1373287_at	500200	HLH	RGD1561512_predicted	393.902	129.694	58.0954	4
1369067_at	58853	NR	Nr4a3	991.868	240.261	15154.7	4
1390573_a_at	305897	IPT_TF	Nfatc4	813.488	183.398	396.176	4
1376197_at	363595	HMG-box	Tcf7_predicted	272.24	101.828	204.526	4
1387789_at	170909	ETS	Erg	284.985	119.438	135.499	4
1394626_at	305968	HD	RGD1306787_predicted	340.151	63.5408	228.149	4
1369454_at	24873	NR	Vdr	319.519	192.518	187.379	4
1382553_at	361746	RFX	Rfx3	349.582	136.94	356.177	4
1395845_at	312777	ETS	Etv6	1172.42	25.4172	465.11	4
1398024_at	316351	HLH	Npas2_predicted	462.605	59.2823	237.617	4
1369544_a_at	25607	HD	Hoxa1	251.682	177.137	28.4381	4
1396592_at	367218	Runt	Runx2	410.43	84.1825	179.585	4
1388422_at	361303	LIM	Lims2	279.3	43.8597	62.5195	4
1397383_at	500235	HD	RGD1564002_predicted	440.133	157.857	400.396	4
1369765_at	64186	HLH	Ascl1	345.753	160.271	571.175	4
1371048_at	192274	FH	Foxe1	261.239	157.528	127.794	4
1387764_at	25410	bZip	Cebpe	440.252	82.3657	199.663	4
1368721_at	24209	HLH	Ascl2	411.897	135.529	58.3626	4
1387677_at	29589	HD	Pou3f4	402.759	39.134	359.712	4
1369205_at	29410	HLH	Neurod3	286.418	30.3993	207.704	4
1368176_at	24705	NR	Rara	285.185	167.141	308.211	4
1387479_at	156726	Runt	Runx3	462.007	192.843	218.205	4
1368510_at	25172	GATA	Gata1	528.163	64.0278	186.965	4
1378409_at	114503	HD	Pou4f1	254.013	132.776	36.9747	4
1387200_at	60394	HLH	Olig1	270.878	205.689	295.949	4
1384312_at	306659	HD	Irx1_predicted	272.522	133.702	19275.2	4
1393408_at	500137	HLH	RGD1562793_predicted	341.072	38.1799	43.3081	4
1391621_at	314818	FH	E2f7_predicted	383.903	151.032	429.818	4
1391483_at	314638	bZip	Creb3l3	311.529	179.175	430.777	4
1389982_at	257634	HD	Lhx1	1610.75	39.8344	221.097	4
1376755_at	24706	NR	Rarb	413.694	83.4444	247.802	4
1369682_at	25640	HD	Tcf2	573.992	44.2742	243.71	4
1390882_at	313575	HLH	Heyl_predicted	327.044	123.689	140.628	4
1394039_at	84410	zf	Klf5	511.883	87.4961	4852.43	4
1382077_at	140588	zf	NA	605.952	229.957	358.807	4
1370416_at	252915	HLH	Mxd3	21.1536	842.982	116.968	5
1369018_at	58921	FH	Foxm1	40.7312	1188.55	223.156	5
1398602_at	297176	HLH	Mad2l1_predicted	240.86	5191.61	229.543	5
1385132_at	297783	Myb	Mybl1_predicted	208.066	3903.31	1063.01	5
1378165_at	85489	HLH	Twist1	76.831	915.258	97.8535	5
1398398_at	368057	HD	RGD1564605_predicted	123.867	1257.06	51.7528	5
1377962_at	296344	Myb	Mybl2_predicted	156.672	1558.66	152.639	5
1385113_at	315338	HD	Hoxc10	61.7083	561.613	58.4661	5
1387577_at	54276	HLH	Neurod2	88.6284	763.192	227.537	5
1382163_at	85471	GATA	Gata3	93.6967	741.927	149.998	5
1376648_at	298894	HLH	Mycn	139.148	1085.67	1437.83	5
1385175_at	303480	HD	Hoxb13_predicted	65.5025	507.778	13.2805	5
1368827_at	29300	GATA	Gata6	56.7942	402.419	1718.48	5
1379203_at	300947	E2F_TDP	Tcfdp2_predicted	38.4998	254.007	143.373	5
1369289_at	25735	NR	Hnf4a	86.3501	545.613	162.616	5
1395431_at	78974	HD	Six3	147.958	895.308	89.1025	5
1375582_at	310250	HD	Zfhx4_predicted	67.4501	397	292.265	5
1370797_at	171302	FH	Foxe3	56.2376	269.04	24.7845	5
1388914_at	303250	CSD	Ybx2_predicted	129.432	556.994	62.8969	5
1387211_at	117232	HD	Barhl1	125.066	532.759	20.0003	5
1384742_at	246284	RING	Atrx	165.463	695.457	1028.86	5
1391878_at	498982	Myb	RGD1560020_predicted	105.473	402.153	93.5236	5
1385173_at	361668	COE	Ebf3_predicted	202.593	766.83	427.157	5
1376615_at	294299	TEA	Tead3	117.903	419.115	245.796	5
1394218_s_at	314930	zf	Zfpm2_predicted	213.744	753.297	900.017	5
1382848_at	25098	FH	Foxa1	142.522	483.462	595.018	5
1387571_at	81808	NR	Nr2f1	120.302	360.281	65.4352	5
1388003_at	29508	Misc.	Nfya	201.106	562.263	205.255	5
1369891_at	60462	bZip	Jdp1	216.454	453.56	300.81	5
1377207_at	497672	RING	Brca1	189.109	363.727	192.508	5
1382182_at	300264	HD	Hoxc6	136.46	252.006	21.7213	5
1389701_at	25154	NR	Pgr	198.981	344.114	236.077	5
1381874_at	499593	HMG-box	RGD1565646_predicted	187.016	288.573	21.2594	5
