# Supplementary material for: Detailed transcriptome atlas of the pancreatic beta cell
Source: BMC Med Genomics. 2009 Jan 15;2:3. doi: 10.1186/1755-8794-2-3 (PMC2635377; doi:10.1186/1755-8794-2-3)
Supplement: Additional file 6 — GO term enrichment analysis of INS cell data. GO term enrichment analysis genes expressed in β, α and INS cells. [file 1755-8794-2-3-S6.xls]

## Sheet: Supplementray_Table_5
Biological Process GO terms enriched in Beta Cell Enriched Genes vs Alpha cell
GOBPID	Pvalue	Count	Term
GO:0046164	1.82344e-07	14	alcohol catabolic process
GO:0019320	1.82344e-07	14	hexose catabolic process
GO:0051641	1.29368e-05	60	cellular localization
GO:0015980	1.98606e-05	21	energy derivation by oxidation of organic compounds
GO:0044275	3.05185e-05	14	cellular carbohydrate catabolic process
GO:0006096	8.56137e-05	8	glycolysis
GO:0006886	9.95079e-05	39	intracellular protein transport
GO:0045184	0.000389483	42	establishment of protein localization
GO:0042104	0.000537327	4	positive regulation of activated T cell proliferation
GO:0006098	0.00117437	4	pentose-phosphate shunt
GO:0005996	0.00122867	18	monosaccharide metabolic process
GO:0006457	0.00127663	14	protein folding
GO:0022613	0.00217845	15	ribonucleoprotein complex biogenesis and assembly
GO:0016192	0.00480626	27	vesicle-mediated transport
GO:0005975	0.00574487	30	carbohydrate metabolic process
GO:0006739	0.00579724	4	NADP metabolic process
GO:0001553	0.00641436	2	luteinization
GO:0046543	0.00641436	2	development of secondary female sexual characteristics
GO:0046544	0.00641436	2	development of secondary male sexual characteristics
GO:0006788	0.00641436	2	heme oxidation
GO:0006851	0.00641436	2	mitochondrial calcium ion transport
GO:0006004	0.00852323	3	fucose metabolic process
GO:0007185	0.00852323	3	transmembrane receptor protein tyrosine phosphatase signaling pathway
GO:0051146	0.00853968	4	striated muscle cell differentiation
GO:0046907	0.00939123	21	intracellular transport
GO:0065003	0.00958755	33	macromolecule complex assembly
GO:0009057	0.0099324	23	macromolecule catabolic process
GO:0006996	0.0102577	60	organelle organization and biogenesis
GO:0001666	0.0105868	11	response to hypoxia
GO:0006006	0.0112168	12	glucose metabolic process
GO:0006364	0.0115619	5	rRNA processing
GO:0051648	0.0120101	4	vesicle localization
GO:0006100	0.0120101	4	tricarboxylic acid cycle intermediate metabolic process
GO:0009059	0.0124424	42	macromolecule biosynthetic process
GO:0015992	0.0139298	7	proton transport
GO:0009056	0.0139832	20	catabolic process
GO:0043558	0.0140349	3	regulation of translation initiation in response to stress
GO:0043648	0.0140349	3	dicarboxylic acid metabolic process
GO:0030239	0.0140349	3	myofibril assembly
GO:0055001	0.0140349	3	muscle cell development
GO:0006418	0.0148596	6	tRNA aminoacylation for protein translation
GO:0043038	0.0148596	6	amino acid activation
GO:0009308	0.0154695	32	amine metabolic process
GO:0007030	0.0162685	4	Golgi organization and biogenesis
GO:0050798	0.0162685	4	activated T cell proliferation
GO:0006944	0.0163661	7	membrane fusion
GO:0051156	0.0182184	2	glucose 6-phosphate metabolic process
GO:0001779	0.0182184	2	natural killer cell differentiation
GO:0042355	0.0182184	2	L-fucose catabolic process
GO:0042744	0.0182184	2	hydrogen peroxide catabolic process
GO:0035058	0.0182184	2	sensory cilium biogenesis
GO:0045647	0.0182184	2	negative regulation of erythrocyte differentiation
GO:0009226	0.0182184	2	nucleotide-sugar biosynthetic process
GO:0045931	0.0182184	2	positive regulation of progression through mitotic cell cycle
GO:0042092	0.0182184	2	T-helper 2 type immune response
GO:0009987	0.0187255	485	cellular process
GO:0006897	0.0204488	16	endocytosis
GO:0006099	0.0211355	3	tricarboxylic acid cycle
GO:0030856	0.0211355	3	regulation of epithelial cell differentiation
GO:0019216	0.021224	6	regulation of lipid metabolic process
GO:0019362	0.0213633	4	pyridine nucleotide metabolic process
GO:0006888	0.0224985	5	ER to Golgi vesicle-mediated transport
GO:0050671	0.0224985	5	positive regulation of lymphocyte proliferation
GO:0030036	0.0243337	17	actin cytoskeleton organization and biogenesis
GO:0046903	0.0271984	28	secretion
GO:0019221	0.0292139	6	cytokine and chemokine mediated signaling pathway
GO:0015849	0.0298182	10	organic acid transport
GO:0051130	0.0298476	3	positive regulation of cell organization and biogenesis
GO:0042135	0.0298476	3	neurotransmitter catabolic process
GO:0008630	0.0298476	3	DNA damage response, signal transduction resulting in induction of apoptosis
GO:0009109	0.0298476	3	coenzyme catabolic process
GO:0009058	0.029893	67	biosynthetic process
GO:0006916	0.0313849	16	anti-apoptosis
GO:0006519	0.0343974	28	amino acid and derivative metabolic process
GO:0051187	0.0345099	2	cofactor catabolic process
GO:0007044	0.0345099	2	cell-substrate junction assembly
GO:0001667	0.0345099	2	ameboidal cell migration
GO:0045494	0.0345099	2	photoreceptor cell maintenance
GO:0007176	0.0345099	2	regulation of epidermal growth factor receptor activity
GO:0045746	0.0345099	2	negative regulation of Notch signaling pathway
GO:0051925	0.0345099	2	regulation of calcium ion transport via voltage-gated calcium channel
GO:0009296	0.0345099	2	flagellum biogenesis
GO:0018107	0.0345099	2	peptidyl-threonine phosphorylation
GO:0010039	0.0345099	2	response to iron ion
GO:0006865	0.0375056	7	amino acid transport
GO:0042129	0.0451429	5	regulation of T cell proliferation
GO:0007265	0.0454629	11	Ras protein signal transduction
GO:0043069	0.0469757	20	negative regulation of programmed cell death
Molecular Function GO terms enriched in Beta Cell Enriched Genes vs Alpha cell
GOMFID	Pvalue	Count	Term
GO:0008565	8.94383e-05	16	protein transporter activity
GO:0003824	0.000460805	220	catalytic activity
GO:0016887	0.00049055	24	ATPase activity
GO:0016462	0.000895385	36	pyrophosphatase activity
GO:0016817	0.0010227	36	hydrolase activity, acting on acid anhydrides
GO:0016791	0.00204565	22	phosphoric monoester hydrolase activity
GO:0016875	0.00259937	7	ligase activity, forming carbon-oxygen bonds
GO:0004812	0.00259937	7	aminoacyl-tRNA ligase activity
GO:0003743	0.00328341	7	translation initiation factor activity
GO:0003756	0.00389676	3	protein disulfide isomerase activity
GO:0005046	0.00577667	2	KDEL sequence binding
GO:0004392	0.00577667	2	heme oxygenase (decyclizing) activity
GO:0030347	0.00577667	2	syntaxin-2 binding
GO:0030348	0.00577667	2	syntaxin-3 binding
GO:0004346	0.00577667	2	glucose-6-phosphatase activity
GO:0016774	0.00577667	2	phosphotransferase activity, carboxyl group as acceptor
GO:0008525	0.00577667	2	phosphatidylcholine transporter activity
GO:0045182	0.00588858	10	translation regulator activity
GO:0004004	0.00735473	3	ATP-dependent RNA helicase activity
GO:0003958	0.0164543	2	NADPH-hemoprotein reductase activity
GO:0030507	0.0164543	2	spectrin binding
GO:0004967	0.0164543	2	glucagon receptor activity
GO:0031406	0.0164543	2	carboxylic acid binding
GO:0016744	0.0164543	2	transferase activity, transferring aldehyde or ketonic groups
GO:0015399	0.0173163	9	primary active transporter activity
GO:0004221	0.01792	4	ubiquitin thiolesterase activity
GO:0004693	0.0183529	3	cyclin-dependent protein kinase activity
GO:0008553	0.0230003	4	hydrogen-exporting ATPase activity, phosphorylative mechanism
GO:0030295	0.0259984	3	protein kinase activator activity
GO:0019783	0.0267116	5	small conjugating protein-specific protease activity
GO:0051082	0.0268242	8	unfolded protein binding
GO:0016853	0.0270334	6	isomerase activity
GO:0008026	0.0270334	6	ATP-dependent helicase activity
GO:0016788	0.028049	34	hydrolase activity, acting on ester bonds
GO:0008092	0.0283466	24	cytoskeletal protein binding
GO:0005048	0.0288701	4	signal sequence binding
GO:0005010	0.0312564	2	insulin-like growth factor receptor activity
GO:0035251	0.0312564	2	UDP-glucosyltransferase activity
GO:0003891	0.0312564	2	delta DNA polymerase activity
GO:0004470	0.0312564	2	malic enzyme activity
GO:0016861	0.0312564	2	intramolecular oxidoreductase activity, interconverting aldoses and ketoses
GO:0016832	0.0312564	2	aldehyde-lyase activity
GO:0004128	0.0312564	2	cytochrome-b5 reductase activity
GO:0030742	0.0312564	2	GTP-dependent protein binding
GO:0048365	0.0312564	2	Rac GTPase binding
GO:0046961	0.0350839	3	hydrogen ion transporting ATPase activity, rotational mechanism
GO:0043021	0.0350839	3	ribonucleoprotein binding
GO:0016860	0.035548	4	intramolecular oxidoreductase activity
GO:0016835	0.0357848	6	carbon-oxygen lyase activity
GO:0004722	0.0357848	6	protein serine/threonine phosphatase activity
GO:0016209	0.0407698	6	antioxidant activity
GO:0000149	0.0433182	5	SNARE binding
GO:0015171	0.0464419	7	amino acid transporter activity
GO:0005342	0.0474137	9	organic acid transporter activity
GO:0015165	0.0494962	2	pyrimidine nucleotide sugar transporter activity
GO:0043548	0.0494962	2	phosphoinositide 3-kinase binding
GO:0004372	0.0494962	2	glycine hydroxymethyltransferase activity
Biological Process GO terms enriched in INS Cell Enriched Genes vs Beta cells
GOBPID	Pvalue	Count	Term
GO:0006260	1.02298e-07	13	DNA replication
GO:0006120	3.20416e-05	7	mitochondrial electron transport, NADH to ubiquinone
GO:0000074	4.05499e-05	25	regulation of progression through cell cycle
GO:0022403	5.12849e-05	22	cell cycle phase
GO:0042773	0.000100977	7	ATP synthesis coupled electron transport
GO:0000087	0.000371481	13	M phase of mitotic cell cycle
GO:0031110	0.000493632	5	regulation of microtubule polymerization or depolymerization
GO:0008152	0.000733067	227	metabolic process
GO:0022402	0.00125995	20	cell cycle process
GO:0007059	0.00138356	6	chromosome segregation
GO:0006518	0.00160145	4	peptide metabolic process
GO:0007017	0.0016091	15	microtubule-based process
GO:0006996	0.00179356	49	organelle organization and biogenesis
GO:0006284	0.00196695	5	base-excision repair
GO:0007094	0.00314516	3	mitotic spindle checkpoint
GO:0046785	0.00314516	3	microtubule polymerization
GO:0051129	0.00336617	5	negative regulation of cell organization and biogenesis
GO:0007019	0.00344872	4	microtubule depolymerization
GO:0016126	0.00428366	5	sterol biosynthetic process
GO:0000070	0.00476209	4	mitotic sister chromatid segregation
GO:0051320	0.00527463	3	S phase
GO:0050793	0.00738309	21	regulation of developmental process
GO:0007088	0.00808027	6	regulation of mitosis
GO:0007051	0.00831044	4	spindle organization and biogenesis
GO:0030182	0.00900566	23	neuron differentiation
GO:0042375	0.00918897	2	quinone cofactor metabolic process
GO:0016446	0.00918897	2	somatic hypermutation of immunoglobulin genes
GO:0016572	0.00918897	2	histone phosphorylation
GO:0006271	0.00918897	2	DNA strand elongation during DNA replication
GO:0006636	0.00918897	2	fatty acid desaturation
GO:0031116	0.00918897	2	positive regulation of microtubule polymerization
GO:0006261	0.0109065	6	DNA-dependent DNA replication
GO:0006139	0.0116249	95	nucleobase, nucleoside, nucleotide and nucleic acid metabolic process
GO:0032392	0.0116304	3	DNA geometric change
GO:0006268	0.0116304	3	DNA unwinding during replication
GO:0022008	0.0122933	27	neurogenesis
GO:0000910	0.0137585	5	cytokinesis
GO:0006281	0.0140089	10	DNA repair
GO:0009719	0.0153789	20	response to endogenous stimulus
GO:0007026	0.0159285	3	negative regulation of microtubule depolymerization
GO:0000080	0.0159285	3	G1 phase of mitotic cell cycle
GO:0051329	0.0171876	7	interphase of mitotic cell cycle
GO:0051150	0.0176928	2	regulation of smooth muscle cell differentiation
GO:0042396	0.0176928	2	phosphagen biosynthetic process
GO:0000038	0.0176928	2	very-long-chain fatty acid metabolic process
GO:0046689	0.0176928	2	response to mercury ion
GO:0000075	0.0187459	5	cell cycle checkpoint
GO:0007292	0.0187459	5	female gamete generation
GO:0051235	0.0236056	4	maintenance of localization
GO:0006334	0.0236056	4	nucleosome assembly
GO:0048015	0.0245502	9	phosphoinositide-mediated signaling
GO:0006793	0.024686	36	phosphorus metabolic process
GO:0016310	0.0283402	30	phosphorylation
GO:0007090	0.0283938	2	regulation of S phase of mitotic cell cycle
GO:0007143	0.0283938	2	female meiosis
GO:0051928	0.0283938	2	positive regulation of calcium ion transport
GO:0045736	0.0283938	2	negative regulation of cyclin-dependent protein kinase activity
GO:0016925	0.0283938	2	protein sumoylation
GO:0051482	0.0283938	2	elevation of cytosolic calcium ion concentration during G-protein signaling, coupled to IP3 second messenger (phospholipase C activating)
GO:0015674	0.0320179	11	di-, tri-valent inorganic cation transport
GO:0043283	0.0332248	119	biopolymer metabolic process
GO:0051187	0.0334763	3	cofactor catabolic process
GO:0007205	0.0334763	3	protein kinase C activation
GO:0006091	0.034355	23	generation of precursor metabolites and energy
GO:0006066	0.0377931	17	alcohol metabolic process
GO:0045104	0.0410181	2	intermediate filament cytoskeleton organization and biogenesis
GO:0045666	0.0410181	2	positive regulation of neuron differentiation
GO:0045930	0.0410181	2	negative regulation of progression through mitotic cell cycle
GO:0048592	0.0494458	4	eye morphogenesis
Molecular Function GO terms enriched in INS Cell Enriched Genes vs Beta cell
GOMFID	Pvalue	Count	Term
GO:0003954	2.19e-08	11	NADH dehydrogenase activity
GO:0008137	2.19e-08	11	NADH dehydrogenase (ubiquinone) activity
GO:0003899	0.0005942	5	DNA-directed RNA polymerase activity
GO:0004861	0.00275792	3	cyclin-dependent protein kinase inhibitor activity
GO:0004844	0.00290398	2	uracil DNA N-glycosylase activity
GO:0004518	0.00621516	8	nuclease activity
GO:0043014	0.00840019	2	alpha-tubulin binding
GO:0030547	0.00840019	2	receptor inhibitor activity
GO:0000287	0.0116531	6	magnesium ion binding
GO:0004528	0.0162019	2	phosphodiesterase I activity
GO:0004065	0.0162019	2	arylsulfatase activity
GO:0030346	0.0162019	2	protein phosphatase 2B binding
GO:0003697	0.0181017	5	single-stranded DNA binding
GO:0016291	0.0260456	2	acyl-CoA thioesterase activity
GO:0003688	0.0260456	2	DNA replication origin binding
GO:0004551	0.0260456	2	nucleotide diphosphatase activity
GO:0008047	0.032976	12	enzyme activator activity
GO:0019904	0.0344755	14	protein domain specific binding
GO:0016208	0.0376894	2	AMP binding
GO:0019887	0.0392181	6	protein kinase regulator activity
GO:0000166	0.044817	31	nucleotide binding
GO:0016787	0.0476622	64	hydrolase activity
GO:0019001	0.0476651	10	guanyl nucleotide binding
GO:0016491	0.0483899	32	oxidoreductase activity
