# Supplementary material for: Detailed transcriptome atlas of the pancreatic beta cell
Source: BMC Med Genomics. 2009 Jan 15;2:3. doi: 10.1186/1755-8794-2-3 (PMC2635377; doi:10.1186/1755-8794-2-3)
Supplement: Additional file 7 — Pancreatic islet-specific genes. Genes that are enriched in pancreatic islets compared to other tissues in the body. [file 1755-8794-2-3-S7.xls]

## Sheet: Supplementary_Table_6
Entrez Gene Id	syms	desc	islets	Enrichment Score	Detected only in islets	AdrenalGland	Bladder	BoneMarrow	BrainAmygdala	BrainCaudateNucleus	BrainCerebellum	BrainCorpusCallosum	BrainFetal	BrainHypothalamus	BrainThalamus	Heart	Kidney	Lung	MammaryGland	Pancreas	PituitaryGland	Placenta	Prostate	Retina	SalivaryGland	SmallIntestine	SpinalCord	Spleen	Stomach	Testis	Thymus	Thyroid	Trachea	Uterus	Colon	Monocytes
3630	INS	insulin	126754	100	yes	0	0	0	0	0	0	0	0	0	0	0	0	0	0	0	0	0	0	0	0	0	0	0	0	0	0	0	0	0	0	0
5645	PRSS2	protease, serine, 2 (trypsin 2)	22234.5	83.3205	no	0	0	0	0	0	0	0	0	0	0	0	0	0	0	4269	0	0	0	0	0	182	0	0	0	0	0	0	0	0	0	0
5068	REG3A	regenerating islet-derived 3 alpha	37596.5	90.5951	no	0	0	0	0	0	0	0	0	0	0	0	0	0	0	6	0	0	0	0	0	3897	0	0	0	0	0	0	0	0	0	0
6750	SST	somatostatin	17259.5	89.9565	no	4	0	0	325	180	0	91	110	429	69	0	0	0	0	66	0	0	0	2	0	547	104	0	0	0	0	0	0	0	0	0
2641	GCG	glucagon	26956	93.1992	no	0	0	0	0	0	0	0	0	0	0	0	0	0	0	1519	3	0	8	0	0	159	0	0	6	0	0	0	0	0	272	0
2778	GNAS	GNAS complex locus	20629	86.6983	no	344	112	25	19	13	302	54	51	173	144	77	68	117	59	17	343	93	86	15	36	198	30	176	53	49	95	155	21	56	17	167
5968	REG1B	regenerating islet-derived 1 beta (pancreatic stone protein, pancreatic thread protein)	6347.5	94.5342	no	0	0	0	0	0	0	0	0	0	0	0	0	0	0	359	0	0	0	0	0	8	0	0	0	0	0	0	0	0	0	0
1645	AKR1C1	aldo-keto reductase family 1, member C1 (dihydrodiol dehydrogenase 1; 20-alpha (3-alpha)-hydroxysteroid dehydrogenase)	3519	95.3659	no	1	7	0	0	5	0	8	26	0	18	18	0	35	0	2	0	0	0	8	0	22	4	1	0	2	1	7	0	0	6	0
653	BMP5	bone morphogenetic protein 5	6553.5	100	yes	0	0	0	0	0	0	0	0	0	0	0	0	0	0	0	0	0	0	0	0	0	0	0	0	0	0	0	0	0	0	0
3105	HLA-A	major histocompatibility complex, class I, A	5122	91.9569	no	10	0	35	14	0	0	0	0	0	0	13	0	0	0	0	0	0	0	1	0	0	24	270	0	10	0	0	0	71	0	0
3934	LCN2	lipocalin 2 (oncogene 24p3)	5058	92.5018	no	0	0	392	0	0	0	0	0	0	0	0	0	0	0	0	0	0	0	0	6	0	0	1	0	0	0	0	11	0	0	0
4267	CD99	CD99 molecule	4854	85.2626	no	23	0	2	21	35	5	38	77	0	34	33	24	15	0	11	0	0	24	0	6	52	60	111	13	53	11	9	4	163	14	1
3856	KRT8	keratin 8	2588	96.7477	no	0	0	0	0	0	0	0	0	0	0	0	0	0	0	0	0	0	0	0	14	51	0	0	0	0	0	17	0	5	0	0
1938	EEF2	eukaryotic translation elongation factor 2	2484.5	97.5653	no	0	0	12	3	3	0	0	0	7	0	8	0	0	0	3	0	0	0	5	14	0	0	2	0	2	0	3	0	0	0	0
1646	AKR1C2	aldo-keto reductase family 1, member C2 (dihydrodiol dehydrogenase 2; bile acid binding protein; 3-alpha hydroxysteroid dehydrogenase, type III)	1475	92.5345	no	10	4	0	1	0	2	6	5	5	7	3	0	3	0	0	0	0	0	0	3	17	2	1	0	0	1	1	18	11	19	0
12	SERPINA3	serpin peptidase inhibitor, clade A (alpha-1 antiproteinase, antitrypsin), member 3	1595.5	82.8186	no	3	0	0	41	4	0	53	49	19	16	9	0	12	0	6	3	0	0	29	0	0	20	0	0	0	0	0	65	2	0	0
4946	OAZ1	ornithine decarboxylase antizyme 1	3491.5	94.1486	no	48	0	0	5	5	0	14	0	0	17	10	0	10	0	0	0	0	16	0	0	12	3	33	0	0	5	0	0	39	0	0
1113	CHGA	chromogranin A (parathyroid secretory protein 1)	4401.5	100	yes	0	0	0	0	0	0	0	0	0	0	0	0	0	0	0	0	0	0	0	0	0	0	0	0	0	0	0	0	0	0	0
7425	VGF	VGF nerve growth factor inducible	2909.5	99.0468	no	0	0	0	0	0	2	0	0	0	0	0	0	0	0	0	0	0	0	0	0	0	0	0	0	0	1	0	0	0	0	25
9235	IL32	interleukin 32	2260	93.737	no	0	0	0	0	0	12	0	0	0	0	0	5	17	4	3	0	20	0	0	0	0	0	74	0	7	3	3	0	0	3	0
5034	P4HB	procollagen-proline, 2-oxoglutarate 4-dioxygenase (proline 4-hydroxylase), beta polypeptide	2267.5	83.4714	no	82	0	34	10	5	0	9	6	1	0	19	0	8	20	14	2	42	20	7	23	24	0	33	4	40	1	30	9	6	0	0
629	CFB	complement factor B	1590.5	100	yes	0	0	0	0	0	0	0	0	0	0	0	0	0	0	0	0	0	0	0	0	0	0	0	0	0	0	0	0	0	0	0
375	ARF1	ADP-ribosylation factor 1	2402	98.5234	no	4	0	6	2	3	0	0	0	2	0	0	0	0	0	0	0	0	0	4	0	0	0	2	0	5	0	6	0	2	0	0
1057	CELP	carboxyl ester lipase pseudogene	1311	99.0181	no	0	0	0	0	0	0	0	0	0	0	0	0	0	0	13	0	0	0	0	0	0	0	0	0	0	0	0	0	0	0	0
226	ALDOA	aldolase A, fructose-bisphosphate	2880.5	93.9038	no	12	4	35	19	1	0	10	0	12	5	44	0	0	0	0	0	0	4	4	0	2	0	4	0	0	0	19	0	5	3	4
79144	C20orf149	chromosome 20 open reading frame 149	1625	98.6642	no	1	0	0	0	4	0	0	6	0	0	0	0	0	0	0	0	0	0	2	4	0	0	0	0	0	0	5	0	0	0	0
7076	TIMP1	TIMP metallopeptidase inhibitor 1	1558.5	95.5842	no	4	0	0	0	0	0	0	0	0	0	0	0	0	0	0	0	0	0	0	0	21	2	20	0	0	0	0	0	25	0	0
6152	RPL24	ribosomal protein L24	1781.5	97.4829	no	0	0	0	26	0	0	0	0	0	0	0	0	20	0	0	0	0	0	0	0	0	0	0	0	0	0	0	0	0	0	0
486	FXYD2	FXYD domain containing ion transport regulator 2	1750	89.4226	no	0	9	0	0	0	0	0	72	0	0	4	47	5	8	3	0	0	0	0	45	0	0	2	4	0	7	0	0	1	0	0
3576	IL8	interleukin 8	1597.5	96.7889	no	6	0	1	0	0	0	0	6	0	0	0	0	22	0	0	0	0	0	0	0	0	5	2	0	0	4	0	1	0	0	6
375719	AQP7P1	aquaporin 7 pseudogene 1	1766.5	96.6621	no	0	0	0	11	0	0	0	0	0	0	0	0	0	0	50	0	0	0	0	0	0	0	0	0	0	0	0	0	0	0	0
81532	HCCA2	HCCA2 protein	1900.5	99.5808	no	0	0	0	0	0	0	0	0	0	0	7	0	0	0	0	0	0	0	0	0	0	0	1	0	0	0	0	0	0	0	0
1401	CRP	C-reactive protein, pentraxin-related	757	100	yes	0	0	0	0	0	0	0	0	0	0	0	0	0	0	0	0	0	0	0	0	0	0	0	0	0	0	0	0	0	0	0
975	CD81	CD81 molecule	1276.5	93.9639	no	0	0	0	0	6	0	0	0	0	2	0	3	45	3	0	4	0	3	0	0	0	2	0	0	5	0	1	0	8	0	0
5265	SERPINA1	serpin peptidase inhibitor, clade A (alpha-1 antiproteinase, antitrypsin), member 1	2113.5	82.6716	no	0	0	0	0	5	0	62	6	0	0	1	18	127	2	3	0	0	0	0	0	25	7	68	0	0	6	3	11	33	21	45
90861	HN1L	hematological and neurological expressed 1-like	589	92.7559	no	9	0	0	0	0	6	4	0	1	2	0	0	0	0	0	0	0	0	0	0	0	4	0	0	11	7	2	0	0	0	0
4282	MIF	macrophage migration inhibitory factor (glycosylation-inhibiting factor)	2892.5	100	yes	0	0	0	0	0	0	0	0	0	0	0	0	0	0	0	0	0	0	0	0	0	0	0	0	0	0	0	0	0	0	0
718	C3	complement component 3	1531.5	93.8132	no	2	0	0	14	6	12	2	0	0	0	6	0	0	0	0	0	0	0	0	0	21	7	0	21	0	0	0	0	10	0	0
7104	TM4SF4	transmembrane 4 L six family member 4	1467	85.1422	no	0	0	0	0	0	0	0	0	0	0	0	0	0	0	24	0	0	0	0	0	224	0	0	8	0	0	0	0	0	0	0
2879	GPX4	glutathione peroxidase 4 (phospholipid hydroperoxidase)	1346.5	92.6385	no	0	0	3	0	1	0	0	0	0	0	0	0	0	0	0	0	0	0	0	1	0	0	0	0	102	0	0	0	0	0	0
10158	PDZK1IP1	PDZK1 interacting protein 1	1021	95.3315	no	0	0	0	0	0	0	0	0	0	0	0	31	3	0	0	0	0	0	0	10	0	0	0	0	0	0	0	0	0	6	0
1080	CFTR	cystic fibrosis transmembrane conductance regulator (ATP-binding cassette sub-family C, member 7)	1005.5	97.9542	no	0	0	0	0	0	0	0	0	0	0	0	0	0	0	11	0	0	0	0	2	3	5	0	0	0	0	0	0	0	0	0
2771	GNAI2	guanine nucleotide binding protein (G protein), alpha inhibiting activity polypeptide 2	945	96.5271	no	0	0	0	0	0	0	0	0	0	0	0	0	0	0	0	0	0	23	0	0	0	0	0	0	0	0	2	0	9	0	0
780	DDR1	discoidin domain receptor family, member 1	684	88.0309	no	13	0	0	18	0	0	0	0	0	23	0	0	0	0	0	0	0	0	0	0	0	0	0	0	0	0	0	0	39	0	0
92292	GLYATL1	glycine-N-acyltransferase-like 1	1234	100	yes	0	0	0	0	0	0	0	0	0	0	0	0	0	0	0	0	0	0	0	0	0	0	0	0	0	0	0	0	0	0	0
723961	INS-IGF2	insulin- insulin-like growth factor 2	621	100	yes	0	0	0	0	0	0	0	0	0	0	0	0	0	0	0	0	0	0	0	0	0	0	0	0	0	0	0	0	0	0	0
347735	SERINC2	serine incorporator 2	859.5	100	yes	0	0	0	0	0	0	0	0	0	0	0	0	0	0	0	0	0	0	0	0	0	0	0	0	0	0	0	0	0	0	0
5636	PRPSAP2	phosphoribosyl pyrophosphate synthetase-associated protein 2	692	100	yes	0	0	0	0	0	0	0	0	0	0	0	0	0	0	0	0	0	0	0	0	0	0	0	0	0	0	0	0	0	0	0
50486	G0S2	G0/G1switch 2	457.5	97.4441	no	0	0	0	0	0	0	0	0	0	0	0	0	0	0	0	0	0	12	0	0	0	0	0	0	0	0	0	0	0	0	0
2899	GRIK3	glutamate receptor, ionotropic, kainate 3	1544.5	80.0052	no	0	0	0	0	0	0	0	0	75	0	0	0	0	0	219	0	0	0	0	0	92	0	0	0	0	0	0	0	0	0	0
10227	TETRAN	tetracycline transporter-like protein	629	100	yes	0	0	0	0	0	0	0	0	0	0	0	0	0	0	0	0	0	0	0	0	0	0	0	0	0	0	0	0	0	0	0
10961	ERP29	endoplasmic reticulum protein 29	695.5	95.4701	no	0	0	0	5	0	0	0	0	0	0	6	0	0	0	0	0	0	0	0	0	6	0	8	0	0	0	0	0	8	0	0
26472	PPP1R14B	protein phosphatase 1, regulatory (inhibitor) subunit 14B	719.5	93.6239	no	8	0	13	0	0	0	0	22	0	2	0	0	0	2	0	0	0	0	0	0	1	0	0	0	0	0	0	0	1	0	0
81502	HM13	histocompatibility (minor) 13	577	100	yes	0	0	0	0	0	0	0	0	0	0	0	0	0	0	0	0	0	0	0	0	0	0	0	0	0	0	0	0	0	0	0
387	RHOA	ras homolog gene family, member A	794.5	89.7233	no	3	6	0	0	0	0	0	0	1	0	3	9	0	0	0	5	0	0	0	0	0	12	12	0	4	0	22	0	12	2	0
9040	UBE2M	ubiquitin-conjugating enzyme E2M (UBC12 homolog, yeast)	627	98.8959	no	7	0	0	0	0	0	0	0	0	0	0	0	0	0	0	0	0	0	0	0	0	0	0	0	0	0	0	0	0	0	0
23770	FKBP8	FK506 binding protein 8, 38kDa	707	100	yes	0	0	0	0	0	0	0	0	0	0	0	0	0	0	0	0	0	0	0	0	0	0	0	0	0	0	0	0	0	0	0
51330	TNFRSF12A	tumor necrosis factor receptor superfamily, member 12A	888.5	100	yes	0	0	0	0	0	0	0	0	0	0	0	0	0	0	0	0	0	0	0	0	0	0	0	0	0	0	0	0	0	0	0
10493	VAT1	vesicle amine transport protein 1 homolog (T. californica)	507	95.6604	no	8	0	0	0	0	0	0	0	2	0	0	0	0	0	0	0	0	0	0	0	0	0	2	0	1	0	0	0	10	0	0
2896	GRN	granulin	497	87.193	no	0	0	24	4	0	0	9	32	1	0	0	0	0	0	0	0	0	0	0	0	0	0	1	0	0	2	0	0	0	0	0
29927	SEC61A1	Sec61 alpha 1 subunit (S. cerevisiae)	604	95.2681	no	3	0	0	0	0	0	2	0	2	0	0	0	0	0	0	0	3	0	3	3	0	0	0	0	0	2	0	8	3	0	1
50506	DUOX2	dual oxidase 2	604.5	100	yes	0	0	0	0	0	0	0	0	0	0	0	0	0	0	0	0	0	0	0	0	0	0	0	0	0	0	0	0	0	0	0
10537	UBD	ubiquitin D	593	98.1788	no	2	0	0	0	0	0	0	0	0	0	0	0	0	0	0	0	0	0	0	0	0	0	5	0	0	1	0	0	3	0	0
7277	TUBA1	tubulin, alpha 1	483.5	86.4164	no	4	0	8	0	2	0	3	0	5	20	5	0	2	0	0	0	0	0	0	0	5	0	4	0	15	0	0	0	3	0	0
79002	C19orf43	chromosome 19 open reading frame 43	761.5	84.5641	no	11	0	0	11	0	0	12	0	0	0	5	0	5	0	1	0	0	0	5	13	5	5	27	0	0	0	0	0	39	0	0
51604	PIGT	phosphatidylinositol glycan anchor biosynthesis, class T	556	85.0153	no	8	0	11	4	2	4	2	0	5	2	0	2	0	6	0	5	0	0	0	0	4	3	1	0	8	0	8	2	11	7	3
3481	IGF2	insulin-like growth factor 2 (somatomedin A)	364.5	91.6981	no	0	0	0	0	0	0	0	0	0	0	0	0	0	0	0	0	30	0	0	0	0	0	0	0	3	0	0	0	0	0	0
10960	LMAN2	lectin, mannose-binding 2	431	97.2912	no	0	3	0	0	3	0	0	0	2	0	0	0	2	0	0	0	0	0	0	0	0	0	1	0	0	0	0	0	1	0	0
2547	XRCC6	X-ray repair complementing defective repair in Chinese hamster cells 6 (Ku autoantigen, 70kDa)	431.5	96.6405	no	2	0	0	0	0	0	0	0	0	0	0	0	0	0	0	0	0	0	0	0	0	0	0	0	2	0	0	0	11	0	0
140809	SRXN1	sulfiredoxin 1 homolog (S. cerevisiae)	336	100	yes	0	0	0	0	0	0	0	0	0	0	0	0	0	0	0	0	0	0	0	0	0	0	0	0	0	0	0	0	0	0	0
2907	GRINA	glutamate receptor, ionotropic, N-methyl D-asparate-associated protein 1 (glutamate binding)	526	100	yes	0	0	0	0	0	0	0	0	0	0	0	0	0	0	0	0	0	0	0	0	0	0	0	0	0	0	0	0	0	0	0
1727	CYB5R3	cytochrome b5 reductase 3	496	98.0237	no	1	0	0	0	8	0	0	0	0	0	1	0	0	0	0	0	0	0	0	0	0	0	0	0	0	0	0	0	0	0	0
5798	PTPRN	protein tyrosine phosphatase, receptor type, N	341.5	100	yes	0	0	0	0	0	0	0	0	0	0	0	0	0	0	0	0	0	0	0	0	0	0	0	0	0	0	0	0	0	0	0
51655	RASD1	RAS, dexamethasone-induced 1	264.5	100	yes	0	0	0	0	0	0	0	0	0	0	0	0	0	0	0	0	0	0	0	0	0	0	0	0	0	0	0	0	0	0	0
1495	CTNNA1	catenin (cadherin-associated protein), alpha 1, 102kDa	709.5	80.9469	no	23	0	0	5	17	0	0	6	5	0	9	0	9	0	0	0	0	0	2	0	11	20	13	0	12	5	5	0	25	0	0
23753	SDF2L1	stromal cell-derived factor 2-like 1	356	100	yes	0	0	0	0	0	0	0	0	0	0	0	0	0	0	0	0	0	0	0	0	0	0	0	0	0	0	0	0	0	0	0
50854	C6orf48	chromosome 6 open reading frame 48	564.5	100	yes	0	0	0	0	0	0	0	0	0	0	0	0	0	0	0	0	0	0	0	0	0	0	0	0	0	0	0	0	0	0	0
2987	GUK1	guanylate kinase 1	327.5	93.9742	no	0	0	0	0	0	0	4	0	0	0	0	0	0	0	0	0	0	0	0	0	0	0	1	0	0	0	0	0	16	0	0
56654	NPDC1	neural proliferation, differentiation and control, 1	674	100	yes	0	0	0	0	0	0	0	0	0	0	0	0	0	0	0	0	0	0	0	0	0	0	0	0	0	0	0	0	0	0	0
10882	C1QL1	complement component 1, q subcomponent-like 1	308.5	100	yes	0	0	0	0	0	0	0	0	0	0	0	0	0	0	0	0	0	0	0	0	0	0	0	0	0	0	0	0	0	0	0
64856	VWA1	von Willebrand factor A domain containing 1	357	100	yes	0	0	0	0	0	0	0	0	0	0	0	0	0	0	0	0	0	0	0	0	0	0	0	0	0	0	0	0	0	0	0
5763	PTMS	parathymosin	484	96.8	no	0	0	0	4	0	5	0	0	0	0	0	0	5	0	1	0	0	0	0	0	0	0	1	0	0	0	0	0	0	0	0
388610	LOC388610	hypothetical LOC388610	461.5	97.2603	no	0	0	0	0	0	0	0	0	0	7	0	0	0	0	0	0	0	0	2	0	2	0	0	0	2	0	0	0	0	0	0
50624	CUZD1	CUB and zona pellucida-like domains 1	233	91.7323	no	0	0	0	3	0	0	1	0	4	0	0	0	0	0	0	4	0	0	0	0	0	5	0	0	0	4	0	0	0	0	0
4832	NME3	non-metastatic cells 3, protein expressed in	415	100	yes	0	0	0	0	0	0	0	0	0	0	0	0	0	0	0	0	0	0	0	0	0	0	0	0	0	0	0	0	0	0	0
6520	SLC3A2	solute carrier family 3 (activators of dibasic and neutral amino acid transport), member 2	190	100	yes	0	0	0	0	0	0	0	0	0	0	0	0	0	0	0	0	0	0	0	0	0	0	0	0	0	0	0	0	0	0	0
6625	SNRP70	small nuclear ribonucleoprotein 70kDa polypeptide (RNP antigen)	266	100	yes	0	0	0	0	0	0	0	0	0	0	0	0	0	0	0	0	0	0	0	0	0	0	0	0	0	0	0	0	0	0	0
7132	TNFRSF1A	tumor necrosis factor receptor superfamily, member 1A	280.5	95.2462	no	1	0	4	0	0	0	0	0	0	0	0	0	0	0	0	0	0	0	0	0	0	0	1	0	0	0	0	0	8	0	0
3485	IGFBP2	insulin-like growth factor binding protein 2, 36kDa	440	100	yes	0	0	0	0	0	0	0	0	0	0	0	0	0	0	0	0	0	0	0	0	0	0	0	0	0	0	0	0	0	0	0
8531	CSDA	cold shock domain protein A	211	92.5439	no	0	0	0	0	0	0	0	0	0	0	4	0	0	0	0	0	0	0	0	0	3	0	0	0	2	0	0	0	8	0	0
54361	WNT4	wingless-type MMTV integration site family, member 4	443.5	100	yes	0	0	0	0	0	0	0	0	0	0	0	0	0	0	0	0	0	0	0	0	0	0	0	0	0	0	0	0	0	0	0
4924	NUCB1	nucleobindin 1	610.5	96.5217	no	0	0	0	0	0	0	0	0	0	1	3	0	0	0	0	0	0	0	0	0	2	0	0	0	0	0	0	0	16	0	0
374666	FAM39DP	family with sequence similarity 39, member D pseudogene	315	93.4718	no	0	0	0	0	0	0	0	0	0	0	0	0	0	0	0	0	0	0	0	0	0	0	0	0	0	0	7	0	15	0	0
1175	AP2S1	adaptor-related protein complex 2, sigma 1 subunit	331.5	100	yes	0	0	0	0	0	0	0	0	0	0	0	0	0	0	0	0	0	0	0	0	0	0	0	0	0	0	0	0	0	0	0
51329	ARL6IP4	ADP-ribosylation-like factor 6 interacting protein 4	217.5	91.195	no	0	0	0	0	0	0	0	0	21	0	0	0	0	0	0	0	0	0	0	0	0	0	0	0	0	0	0	0	0	0	0
6372	CXCL6	chemokine (C-X-C motif) ligand 6 (granulocyte chemotactic protein 2)	195	96.5347	no	0	0	0	0	0	0	0	0	0	0	0	0	0	0	0	0	0	0	0	0	0	0	7	0	0	0	0	0	0	0	0
388	RHOB	ras homolog gene family, member B	437	83.0798	no	18	0	2	0	6	2	0	0	2	18	10	0	7	0	0	1	0	7	0	0	0	4	4	0	0	0	3	0	5	0	0
79586	CHPF	chondroitin polymerizing factor	298.5	89.5052	no	0	0	0	0	0	0	0	0	0	0	35	0	0	0	0	0	0	0	0	0	0	0	0	0	0	0	0	0	0	0	0
10540	DCTN2	dynactin 2 (p50)	324	98.4802	no	0	0	0	0	0	0	0	0	5	0	0	0	0	0	0	0	0	0	0	0	0	0	0	0	0	0	0	0	0	0	0
10155	TRIM28	tripartite motif-containing 28	375	100	yes	0	0	0	0	0	0	0	0	0	0	0	0	0	0	0	0	0	0	0	0	0	0	0	0	0	0	0	0	0	0	0
10897	YIF1A	Yip1 interacting factor homolog A (S. cerevisiae)	339	89.4459	no	37	0	0	0	0	0	0	0	0	0	0	0	0	0	0	0	0	0	0	0	0	0	0	0	0	0	3	0	0	0	0
388125	NLF2	nuclear localized factor 2	386.5	100	yes	0	0	0	0	0	0	0	0	0	0	0	0	0	0	0	0	0	0	0	0	0	0	0	0	0	0	0	0	0	0	0
2664	GDI1	GDP dissociation inhibitor 1	324	95.0147	no	0	0	0	0	0	0	6	0	5	0	0	0	0	0	0	0	0	0	0	0	0	0	0	0	0	0	0	0	0	6	0
51246	SCOTIN	scotin	248.5	100	yes	0	0	0	0	0	0	0	0	0	0	0	0	0	0	0	0	0	0	0	0	0	0	0	0	0	0	0	0	0	0	0
10519	CIB1	calcium and integrin binding 1 (calmyrin)	333.5	100	yes	0	0	0	0	0	0	0	0	0	0	0	0	0	0	0	0	0	0	0	0	0	0	0	0	0	0	0	0	0	0	0
51061	TXNDC11	thioredoxin domain containing 11	256	83.6601	no	0	0	0	0	0	0	6	3	0	0	0	0	2	3	0	0	0	0	0	0	17	2	1	3	0	0	0	0	12	0	1
259	AMBP	alpha-1-microglobulin/bikunin precursor	289.5	100	yes	0	0	0	0	0	0	0	0	0	0	0	0	0	0	0	0	0	0	0	0	0	0	0	0	0	0	0	0	0	0	0
27338	UBE2S	ubiquitin-conjugating enzyme E2S	159.5	100	yes	0	0	0	0	0	0	0	0	0	0	0	0	0	0	0	0	0	0	0	0	0	0	0	0	0	0	0	0	0	0	0
25844	YIPF3	Yip1 domain family, member 3	415.5	93.8983	no	2	0	0	3	1	0	0	0	0	4	0	0	0	0	0	0	0	0	0	7	0	0	4	0	0	0	0	0	6	0	0
7431	VIM	vimentin	559.5	98.2441	no	0	0	0	0	0	0	0	0	0	0	0	0	0	0	0	0	0	0	0	0	0	0	10	0	0	0	0	0	0	0	0
29924	EPN1	epsin 1	149	100	yes	0	0	0	0	0	0	0	0	0	0	0	0	0	0	0	0	0	0	0	0	0	0	0	0	0	0	0	0	0	0	0
10400	PEMT	phosphatidylethanolamine N-methyltransferase	428	100	yes	0	0	0	0	0	0	0	0	0	0	0	0	0	0	0	0	0	0	0	0	0	0	0	0	0	0	0	0	0	0	0
10525	HYOU1	hypoxia up-regulated 1	473	90.2672	no	3	0	3	1	1	0	0	0	0	8	0	0	0	0	0	0	0	0	0	0	3	3	12	0	7	0	4	0	6	0	0
54461	FBXW5	F-box and WD-40 domain protein 5	299	100	yes	0	0	0	0	0	0	0	0	0	0	0	0	0	0	0	0	0	0	0	0	0	0	0	0	0	0	0	0	0	0	0
7263	TST	thiosulfate sulfurtransferase (rhodanese)	286.5	90.8082	no	0	0	5	0	0	0	7	0	0	0	0	0	0	0	0	0	0	0	0	0	13	0	0	0	0	0	0	0	4	0	0
633	BGN	biglycan	232	100	yes	0	0	0	0	0	0	0	0	0	0	0	0	0	0	0	0	0	0	0	0	0	0	0	0	0	0	0	0	0	0	0
80700	UBXD1	UBX domain containing 1	343	98.5632	no	0	0	0	0	0	0	0	0	0	5	0	0	0	0	0	0	0	0	0	0	0	0	0	0	0	0	0	0	0	0	0
55249	YY1AP1	YY1 associated protein 1	251.5	93.6685	no	0	0	0	6	0	0	0	0	0	0	0	0	0	0	0	0	0	0	0	0	0	0	0	0	6	0	0	0	5	0	0
126328	NDUFA11	NADH dehydrogenase (ubiquinone) 1 alpha subcomplex, 11, 14.7kDa	298.5	100	yes	0	0	0	0	0	0	0	0	0	0	0	0	0	0	0	0	0	0	0	0	0	0	0	0	0	0	0	0	0	0	0
8192	CLPP	ClpP caseinolytic peptidase, ATP-dependent, proteolytic subunit homolog (E. coli)	189.5	100	yes	0	0	0	0	0	0	0	0	0	0	0	0	0	0	0	0	0	0	0	0	0	0	0	0	0	0	0	0	0	0	0
4357	MPST	mercaptopyruvate sulfurtransferase	565.5	100	yes	0	0	0	0	0	0	0	0	0	0	0	0	0	0	0	0	0	0	0	0	0	0	0	0	0	0	0	0	0	0	0
977	CD151	CD151 molecule (Raph blood group)	482	96.2076	no	0	0	0	0	0	0	0	0	0	0	0	0	0	0	0	0	0	0	0	0	0	0	0	0	0	0	19	0	0	0	0
56997	CABC1	chaperone, ABC1 activity of bc1 complex homolog (S. pombe)	167	100	yes	0	0	0	0	0	0	0	0	0	0	0	0	0	0	0	0	0	0	0	0	0	0	0	0	0	0	0	0	0	0	0
51107	APH1A	anterior pharynx defective 1 homolog A (C. elegans)	234	100	yes	0	0	0	0	0	0	0	0	0	0	0	0	0	0	0	0	0	0	0	0	0	0	0	0	0	0	0	0	0	0	0
55845	C3orf10	chromosome 3 open reading frame 10	238	94.8207	no	0	0	0	0	0	0	0	0	0	0	0	0	0	0	0	0	0	0	0	0	0	0	0	0	0	0	0	0	13	0	0
407835	LOC407835	mitogen-activated protein kinase kinase 2 pseudogene	340	100	yes	0	0	0	0	0	0	0	0	0	0	0	0	0	0	0	0	0	0	0	0	0	0	0	0	0	0	0	0	0	0	0
1917	EEF1A2	eukaryotic translation elongation factor 1 alpha 2	266.5	97.4406	no	0	0	0	0	0	0	0	0	6	0	1	0	0	0	0	0	0	0	0	0	0	0	0	0	0	0	0	0	0	0	0
6579	SLCO1A2	solute carrier organic anion transporter family, member 1A2	143.5	83.1884	no	0	0	0	0	0	0	10	0	0	0	0	0	0	0	0	0	0	0	0	0	0	16	0	0	0	0	0	3	0	0	0
706	TSPO	translocator protein (18kDa)	258	100	yes	0	0	0	0	0	0	0	0	0	0	0	0	0	0	0	0	0	0	0	0	0	0	0	0	0	0	0	0	0	0	0
5531	PPP4C	protein phosphatase 4 (formerly X), catalytic subunit	195	92.8571	no	0	0	0	0	0	0	13	0	0	0	0	0	0	0	0	0	0	0	0	0	0	0	0	0	2	0	0	0	0	0	0
55111	PLEKHJ1	pleckstrin homology domain containing, family J member 1	262	96.3235	no	0	0	0	0	0	0	2	3	0	0	0	0	0	0	0	0	0	0	0	0	2	0	0	0	0	0	0	0	3	0	0
64834	ELOVL1	elongation of very long chain fatty acids (FEN1/Elo2, SUR4/Elo3, yeast)-like 1	314	100	yes	0	0	0	0	0	0	0	0	0	0	0	0	0	0	0	0	0	0	0	0	0	0	0	0	0	0	0	0	0	0	0
4478	MSN	moesin	273	93.8144	no	3	0	1	0	0	0	0	0	0	0	0	0	0	0	0	0	0	0	0	0	0	0	8	0	0	0	0	0	6	0	0
1891	ECH1	enoyl Coenzyme A hydratase 1, peroxisomal	228.5	100	yes	0	0	0	0	0	0	0	0	0	0	0	0	0	0	0	0	0	0	0	0	0	0	0	0	0	0	0	0	0	0	0
22877	MLXIP	MLX interacting protein	202	85.2321	no	6	0	0	0	0	0	0	0	0	0	0	0	2	0	1	0	0	0	5	1	0	0	2	0	9	0	9	0	0	0	0
6182	MRPL12	mitochondrial ribosomal protein L12	186.5	100	yes	0	0	0	0	0	0	0	0	0	0	0	0	0	0	0	0	0	0	0	0	0	0	0	0	0	0	0	0	0	0	0
6804	STX1A	syntaxin 1A (brain)	297.5	100	yes	0	0	0	0	0	0	0	0	0	0	0	0	0	0	0	0	0	0	0	0	0	0	0	0	0	0	0	0	0	0	0
3375	IAPP	islet amyloid polypeptide	121	88.9706	no	0	0	0	0	0	0	0	0	0	0	0	0	0	0	9	0	0	0	0	0	0	0	0	0	6	0	0	0	0	0	0
7466	WFS1	Wolfram syndrome 1 (wolframin)	120	93.75	no	0	0	0	0	0	0	0	0	0	0	0	0	0	0	0	0	0	0	0	0	0	0	2	0	0	0	0	0	6	0	0
64374	SIL1	SIL1 homolog, endoplasmic reticulum chaperone (S. cerevisiae)	218.5	100	yes	0	0	0	0	0	0	0	0	0	0	0	0	0	0	0	0	0	0	0	0	0	0	0	0	0	0	0	0	0	0	0
374395	LOC374395	similar to RIKEN cDNA 1810059G22	163	84.456	no	5	0	3	1	0	2	0	0	0	7	0	0	2	0	0	0	0	2	0	0	3	0	0	0	0	0	0	0	5	0	0
3675	ITGA3	integrin, alpha 3 (antigen CD49C, alpha 3 subunit of VLA-3 receptor)	463	95.0719	no	0	0	0	0	0	0	0	0	0	0	0	0	7	0	0	0	0	0	0	0	0	0	4	0	0	0	0	0	13	0	0
4061	LY6E	lymphocyte antigen 6 complex, locus E	360.5	98.3629	no	0	0	0	0	0	0	0	0	0	0	0	0	0	0	0	0	0	0	0	0	0	0	0	0	0	0	0	0	6	0	0
10066	SCAMP2	secretory carrier membrane protein 2	259	82.4841	no	6	0	0	0	7	0	0	0	0	5	0	0	3	0	0	0	0	3	0	0	0	0	19	0	0	0	9	0	3	0	0
29101	SSU72	SSU72 RNA polymerase II CTD phosphatase homolog (S. cerevisiae)	201	100	yes	0	0	0	0	0	0	0	0	0	0	0	0	0	0	0	0	0	0	0	0	0	0	0	0	0	0	0	0	0	0	0
396	ARHGDIA	Rho GDP dissociation inhibitor (GDI) alpha	278	97.8873	no	0	0	0	0	0	0	0	0	0	0	0	0	0	0	0	0	0	0	0	0	0	0	6	0	0	0	0	0	0	0	0
5976	UPF1	UPF1 regulator of nonsense transcripts homolog (yeast)	191	100	yes	0	0	0	0	0	0	0	0	0	0	0	0	0	0	0	0	0	0	0	0	0	0	0	0	0	0	0	0	0	0	0
148022	TICAM1	toll-like receptor adaptor molecule 1	191.5	100	yes	0	0	0	0	0	0	0	0	0	0	0	0	0	0	0	0	0	0	0	0	0	0	0	0	0	0	0	0	0	0	0
57410	SCYL1	SCY1-like 1 (S. cerevisiae)	295.5	100	yes	0	0	0	0	0	0	0	0	0	0	0	0	0	0	0	0	0	0	0	0	0	0	0	0	0	0	0	0	0	0	0
4616	GADD45B	growth arrest and DNA-damage-inducible, beta	264	87.1287	no	0	0	0	0	0	0	11	6	0	5	0	0	2	0	0	0	0	0	0	0	0	0	1	0	0	0	2	0	12	0	0
57805	KIAA1967	KIAA1967	161.5	100	yes	0	0	0	0	0	0	0	0	0	0	0	0	0	0	0	0	0	0	0	0	0	0	0	0	0	0	0	0	0	0	0
26073	POLDIP2	polymerase (DNA-directed), delta interacting protein 2	140	83.8323	no	0	0	0	9	0	0	0	0	0	0	14	0	0	0	0	0	0	0	0	0	0	0	0	0	0	0	4	0	0	0	0
80790	CMIP	c-Maf-inducing protein	137	89.5425	no	0	0	0	4	5	0	0	0	0	0	0	0	0	0	0	0	0	0	0	0	0	0	0	0	0	7	0	0	0	0	0
1312	COMT	catechol-O-methyltransferase	262.5	100	yes	0	0	0	0	0	0	0	0	0	0	0	0	0	0	0	0	0	0	0	0	0	0	0	0	0	0	0	0	0	0	0
2873	GPS1	G protein pathway suppressor 1	256	96.6038	no	0	0	0	0	0	0	0	0	0	7	2	0	0	0	0	0	0	0	0	0	0	0	0	0	0	0	0	0	0	0	0
79042	TSEN34	tRNA splicing endonuclease 34 homolog (S. cerevisiae)	251.5	100	yes	0	0	0	0	0	0	0	0	0	0	0	0	0	0	0	0	0	0	0	0	0	0	0	0	0	0	0	0	0	0	0
23277	KIAA0664	KIAA0664	168.5	100	yes	0	0	0	0	0	0	0	0	0	0	0	0	0	0	0	0	0	0	0	0	0	0	0	0	0	0	0	0	0	0	0
3705	ITPK1	inositol 1,3,4-triphosphate 5/6 kinase	219	87.251	no	0	0	0	0	0	0	18	0	0	0	0	0	0	0	0	0	0	0	0	0	3	0	0	0	2	0	0	0	9	0	0
8140	SLC7A5	solute carrier family 7 (cationic amino acid transporter, y+ system), member 5	240	95.6175	no	0	0	0	0	0	0	0	6	0	0	0	0	0	0	0	0	0	0	0	0	0	0	5	0	0	0	0	0	0	0	0
90864	SPSB3	splA/ryanodine receptor domain and SOCS box containing 3	144	100	yes	0	0	0	0	0	0	0	0	0	0	0	0	0	0	0	0	0	0	0	0	0	0	0	0	0	0	0	0	0	0	0
6294	SAFB	scaffold attachment factor B	159.5	100	yes	0	0	0	0	0	0	0	0	0	0	0	0	0	0	0	0	0	0	0	0	0	0	0	0	0	0	0	0	0	0	0
4948	OCA2	oculocutaneous albinism II (pink-eye dilution homolog, mouse)	105.5	100	yes	0	0	0	0	0	0	0	0	0	0	0	0	0	0	0	0	0	0	0	0	0	0	0	0	0	0	0	0	0	0	0
2316	FLNA	filamin A, alpha (actin binding protein 280)	264.5	95.66	no	0	0	12	0	0	0	0	0	0	0	0	0	0	0	0	0	0	0	0	0	0	0	0	0	0	0	0	0	0	0	0
7415	VCP	valosin-containing protein	232.5	100	yes	0	0	0	0	0	0	0	0	0	0	0	0	0	0	0	0	0	0	0	0	0	0	0	0	0	0	0	0	0	0	0
54344	DPM3	dolichyl-phosphate mannosyltransferase polypeptide 3	226.5	100	yes	0	0	0	0	0	0	0	0	0	0	0	0	0	0	0	0	0	0	0	0	0	0	0	0	0	0	0	0	0	0	0
6522	SLC4A2	solute carrier family 4, anion exchanger, member 2 (erythrocyte membrane protein band 3-like 1)	234.5	91.423	no	0	0	0	0	0	0	0	0	0	0	0	0	2	0	0	0	0	0	0	0	0	0	6	0	0	0	0	0	14	0	0
23555	TSPAN15	tetraspanin 15	234	100	yes	0	0	0	0	0	0	0	0	0	0	0	0	0	0	0	0	0	0	0	0	0	0	0	0	0	0	0	0	0	0	0
1981	EIF4G1	eukaryotic translation initiation factor 4 gamma, 1	263	88.8514	no	0	0	0	0	0	0	0	33	0	0	0	0	0	0	0	0	0	0	0	0	0	0	0	0	0	0	0	0	0	0	0
127544	IBRDC3	IBR domain containing 3	190.5	89.6471	no	0	0	0	0	0	0	0	0	0	0	0	0	0	0	0	0	0	0	0	0	0	3	3	0	2	5	0	0	9	0	0
6364	CCL20	chemokine (C-C motif) ligand 20	166	100	yes	0	0	0	0	0	0	0	0	0	0	0	0	0	0	0	0	0	0	0	0	0	0	0	0	0	0	0	0	0	0	0
23038	WDTC1	WD and tetratricopeptide repeats 1	109	100	yes	0	0	0	0	0	0	0	0	0	0	0	0	0	0	0	0	0	0	0	0	0	0	0	0	0	0	0	0	0	0	0
391	RHOG	ras homolog gene family, member G (rho G)	195	100	yes	0	0	0	0	0	0	0	0	0	0	0	0	0	0	0	0	0	0	0	0	0	0	0	0	0	0	0	0	0	0	0
5441	POLR2L	polymerase (RNA) II (DNA directed) polypeptide L, 7.6kDa	124.5	100	yes	0	0	0	0	0	0	0	0	0	0	0	0	0	0	0	0	0	0	0	0	0	0	0	0	0	0	0	0	0	0	0
5434	POLR2E	polymerase (RNA) II (DNA directed) polypeptide E, 25kDa	157.5	100	yes	0	0	0	0	0	0	0	0	0	0	0	0	0	0	0	0	0	0	0	0	0	0	0	0	0	0	0	0	0	0	0
80347	COASY	Coenzyme A synthase	260	96.6543	no	0	0	0	0	0	0	0	0	0	0	0	0	0	0	0	0	0	0	0	0	0	1	8	0	0	0	0	0	0	0	0
1729	DIAPH1	diaphanous homolog 1 (Drosophila)	234	100	yes	0	0	0	0	0	0	0	0	0	0	0	0	0	0	0	0	0	0	0	0	0	0	0	0	0	0	0	0	0	0	0
8877	SPHK1	sphingosine kinase 1	143	100	yes	0	0	0	0	0	0	0	0	0	0	0	0	0	0	0	0	0	0	0	0	0	0	0	0	0	0	0	0	0	0	0
28959	TMEM176B	transmembrane protein 176B	101	84.1667	no	2	0	0	0	0	0	0	0	0	0	4	6	0	0	0	0	0	0	1	0	0	0	6	0	0	0	0	0	0	0	0
8985	PLOD3	procollagen-lysine, 2-oxoglutarate 5-dioxygenase 3	117.5	100	yes	0	0	0	0	0	0	0	0	0	0	0	0	0	0	0	0	0	0	0	0	0	0	0	0	0	0	0	0	0	0	0
85359	DGCR6L	DiGeorge syndrome critical region gene 6-like	126.5	100	yes	0	0	0	0	0	0	0	0	0	0	0	0	0	0	0	0	0	0	0	0	0	0	0	0	0	0	0	0	0	0	0
5298	PIK4CB	phosphatidylinositol 4-kinase, catalytic, beta polypeptide	94.5	100	yes	0	0	0	0	0	0	0	0	0	0	0	0	0	0	0	0	0	0	0	0	0	0	0	0	0	0	0	0	0	0	0
115098	CCDC124	coiled-coil domain containing 124	174.5	100	yes	0	0	0	0	0	0	0	0	0	0	0	0	0	0	0	0	0	0	0	0	0	0	0	0	0	0	0	0	0	0	0
2319	FLOT2	flotillin 2	157.5	85.3659	no	0	0	0	0	0	0	0	0	0	0	0	0	0	0	0	0	3	0	0	0	0	0	0	0	0	0	24	0	0	0	0
23385	NCSTN	nicastrin	179	96.2366	no	0	0	0	0	0	0	0	0	0	0	0	0	5	0	0	0	0	0	2	0	0	0	0	0	0	0	0	0	0	0	0
83795	KCNK16	potassium channel, subfamily K, member 16	314	100	yes	0	0	0	0	0	0	0	0	0	0	0	0	0	0	0	0	0	0	0	0	0	0	0	0	0	0	0	0	0	0	0
169026	SLC30A8	solute carrier family 30 (zinc transporter), member 8	308	95.0617	no	0	0	0	0	0	0	0	0	0	0	0	0	0	0	13	0	0	0	0	0	3	0	0	0	0	0	0	0	0	0	0
10589	DRAP1	DR1-associated protein 1 (negative cofactor 2 alpha)	187	100	yes	0	0	0	0	0	0	0	0	0	0	0	0	0	0	0	0	0	0	0	0	0	0	0	0	0	0	0	0	0	0	0
149466	C1orf210	chromosome 1 open reading frame 210	127	100	yes	0	0	0	0	0	0	0	0	0	0	0	0	0	0	0	0	0	0	0	0	0	0	0	0	0	0	0	0	0	0	0
55643	BTBD2	BTB (POZ) domain containing 2	98.5	100	yes	0	0	0	0	0	0	0	0	0	0	0	0	0	0	0	0	0	0	0	0	0	0	0	0	0	0	0	0	0	0	0
1028	CDKN1C	cyclin-dependent kinase inhibitor 1C (p57, Kip2)	406.5	100	yes	0	0	0	0	0	0	0	0	0	0	0	0	0	0	0	0	0	0	0	0	0	0	0	0	0	0	0	0	0	0	0
84231	TRAF7	TNF receptor-associated factor 7	159	100	yes	0	0	0	0	0	0	0	0	0	0	0	0	0	0	0	0	0	0	0	0	0	0	0	0	0	0	0	0	0	0	0
55450	CAMK2N1	calcium/calmodulin-dependent protein kinase II inhibitor 1	256	100	yes	0	0	0	0	0	0	0	0	0	0	0	0	0	0	0	0	0	0	0	0	0	0	0	0	0	0	0	0	0	0	0
572	BAD	BCL2-antagonist of cell death	236	97.1193	no	0	0	0	0	0	0	0	0	0	7	0	0	0	0	0	0	0	0	0	0	0	0	0	0	0	0	0	0	0	0	0
1365	CLDN3	claudin 3	216.5	100	yes	0	0	0	0	0	0	0	0	0	0	0	0	0	0	0	0	0	0	0	0	0	0	0	0	0	0	0	0	0	0	0
4000	LMNA	lamin A/C	209.5	95.0113	no	0	0	0	0	0	0	0	0	0	0	0	0	0	5	0	0	0	0	0	0	1	0	0	0	0	0	0	0	5	0	0
274	BIN1	bridging integrator 1	140	87.5	no	3	0	0	0	2	0	7	0	0	2	0	0	0	0	0	0	0	0	0	0	0	0	0	0	6	0	0	0	0	0	0
90993	CREB3L1	cAMP responsive element binding protein 3-like 1	171	100	yes	0	0	0	0	0	0	0	0	0	0	0	0	0	0	0	0	0	0	0	0	0	0	0	0	0	0	0	0	0	0	0
83988	NCALD	neurocalcin delta	160	100	yes	0	0	0	0	0	0	0	0	0	0	0	0	0	0	0	0	0	0	0	0	0	0	0	0	0	0	0	0	0	0	0
389692	MAFA	v-maf musculoaponeurotic fibrosarcoma oncogene homolog A (avian)	131	100	yes	0	0	0	0	0	0	0	0	0	0	0	0	0	0	0	0	0	0	0	0	0	0	0	0	0	0	0	0	0	0	0
2931	GSK3A	glycogen synthase kinase 3 alpha	116.5	100	yes	0	0	0	0	0	0	0	0	0	0	0	0	0	0	0	0	0	0	0	0	0	0	0	0	0	0	0	0	0	0	0
10263	CDK2AP2	CDK2-associated protein 2	107.5	89.2116	no	0	0	0	0	0	0	0	0	0	0	0	0	0	0	0	0	0	0	0	0	3	0	6	0	0	0	0	0	4	0	0
51070	NOSIP	nitric oxide synthase interacting protein	221	100	yes	0	0	0	0	0	0	0	0	0	0	0	0	0	0	0	0	0	0	0	0	0	0	0	0	0	0	0	0	0	0	0
985	CDC2L2	cell division cycle 2-like 2 (PITSLRE proteins)	104	100	yes	0	0	0	0	0	0	0	0	0	0	0	0	0	0	0	0	0	0	0	0	0	0	0	0	0	0	0	0	0	0	0
2011	MARK2	MAP/microtubule affinity-regulating kinase 2	164.5	100	yes	0	0	0	0	0	0	0	0	0	0	0	0	0	0	0	0	0	0	0	0	0	0	0	0	0	0	0	0	0	0	0
10312	TCIRG1	T-cell, immune regulator 1, ATPase, H+ transporting, lysosomal V0 subunit A3	140	96.5517	no	0	0	0	0	0	0	0	0	0	0	0	0	0	0	0	0	0	0	0	0	0	0	5	0	0	0	0	0	0	0	0
6947	TCN1	transcobalamin I (vitamin B12 binding protein, R binder family)	255	100	yes	0	0	0	0	0	0	0	0	0	0	0	0	0	0	0	0	0	0	0	0	0	0	0	0	0	0	0	0	0	0	0
8666	EIF3S4	eukaryotic translation initiation factor 3, subunit 4 delta, 44kDa	146	97.9866	no	0	0	0	0	0	0	0	0	0	0	0	0	0	0	0	0	0	0	0	0	0	0	0	0	0	0	3	0	0	0	0
5969	REGL	regenerating islet-derived-like, pancreatic stone protein-like, pancreatic thread protein-like (rat)	87.5	100	yes	0	0	0	0	0	0	0	0	0	0	0	0	0	0	0	0	0	0	0	0	0	0	0	0	0	0	0	0	0	0	0
8938	BAIAP3	BAI1-associated protein 3	194	100	yes	0	0	0	0	0	0	0	0	0	0	0	0	0	0	0	0	0	0	0	0	0	0	0	0	0	0	0	0	0	0	0
5300	PIN1	protein (peptidylprolyl cis/trans isomerase) NIMA-interacting 1	178	100	yes	0	0	0	0	0	0	0	0	0	0	0	0	0	0	0	0	0	0	0	0	0	0	0	0	0	0	0	0	0	0	0
57104	PNPLA2	patatin-like phospholipase domain containing 2	159	100	yes	0	0	0	0	0	0	0	0	0	0	0	0	0	0	0	0	0	0	0	0	0	0	0	0	0	0	0	0	0	0	0
116985	CENTD2	centaurin, delta 2	239.5	100	yes	0	0	0	0	0	0	0	0	0	0	0	0	0	0	0	0	0	0	0	0	0	0	0	0	0	0	0	0	0	0	0
3801	KIFC3	kinesin family member C3	215.5	100	yes	0	0	0	0	0	0	0	0	0	0	0	0	0	0	0	0	0	0	0	0	0	0	0	0	0	0	0	0	0	0	0
51477	ISYNA1	myo-inositol 1-phosphate synthase A1	109	100	yes	0	0	0	0	0	0	0	0	0	0	0	0	0	0	0	0	0	0	0	0	0	0	0	0	0	0	0	0	0	0	0
55611	OTUB1	OTU domain, ubiquitin aldehyde binding 1	230.5	100	yes	0	0	0	0	0	0	0	0	0	0	0	0	0	0	0	0	0	0	0	0	0	0	0	0	0	0	0	0	0	0	0
6150	MRPL23	mitochondrial ribosomal protein L23	104.5	84.6154	no	0	8	0	2	0	0	3	0	0	0	0	0	0	0	0	0	0	0	0	2	0	0	1	0	0	0	0	0	0	3	0
26000	TBC1D10B	TBC1 domain family, member 10B	153.5	100	yes	0	0	0	0	0	0	0	0	0	0	0	0	0	0	0	0	0	0	0	0	0	0	0	0	0	0	0	0	0	0	0
140606	SELM	selenoprotein M	117.5	92.8854	no	0	4	0	0	0	0	0	0	0	0	0	0	0	0	0	0	0	0	0	0	0	0	0	0	0	0	5	0	0	0	0
54555	DDX49	DEAD (Asp-Glu-Ala-Asp) box polypeptide 49	112	100	yes	0	0	0	0	0	0	0	0	0	0	0	0	0	0	0	0	0	0	0	0	0	0	0	0	0	0	0	0	0	0	0
51117	COQ4	coenzyme Q4 homolog (S. cerevisiae)	99	100	yes	0	0	0	0	0	0	0	0	0	0	0	0	0	0	0	0	0	0	0	0	0	0	0	0	0	0	0	0	0	0	0
79039	DDX54	DEAD (Asp-Glu-Ala-Asp) box polypeptide 54	151	100	yes	0	0	0	0	0	0	0	0	0	0	0	0	0	0	0	0	0	0	0	0	0	0	0	0	0	0	0	0	0	0	0
23645	PPP1R15A	protein phosphatase 1, regulatory (inhibitor) subunit 15A	157.5	100	yes	0	0	0	0	0	0	0	0	0	0	0	0	0	0	0	0	0	0	0	0	0	0	0	0	0	0	0	0	0	0	0
112398	EGLN2	egl nine homolog 2 (C. elegans)	118	90.0763	no	0	0	0	0	0	0	0	0	0	0	0	0	0	0	0	0	0	0	0	0	0	0	4	0	0	0	0	0	9	0	0
29888	STRN4	striatin, calmodulin binding protein 4	133	100	yes	0	0	0	0	0	0	0	0	0	0	0	0	0	0	0	0	0	0	0	0	0	0	0	0	0	0	0	0	0	0	0
79095	C9orf16	chromosome 9 open reading frame 16	298	91.9753	no	0	0	11	0	0	0	0	0	0	0	0	0	0	0	0	0	0	0	15	0	0	0	0	0	0	0	0	0	0	0	0
1155	TBCB	tubulin folding cofactor B	77	100	yes	0	0	0	0	0	0	0	0	0	0	0	0	0	0	0	0	0	0	0	0	0	0	0	0	0	0	0	0	0	0	0
57111	RAB25	RAB25, member RAS oncogene family	238.5	93.3464	no	0	0	0	0	0	12	0	0	0	0	0	0	3	0	0	0	0	0	0	0	0	0	0	0	0	0	0	0	2	0	0
170463	SSBP4	single stranded DNA binding protein 4	321	100	yes	0	0	0	0	0	0	0	0	0	0	0	0	0	0	0	0	0	0	0	0	0	0	0	0	0	0	0	0	0	0	0
6597	SMARCA4	SWI/SNF related, matrix associated, actin dependent regulator of chromatin, subfamily a, member 4	210	90.9091	no	3	0	0	3	5	0	0	3	0	0	2	0	0	0	0	0	0	0	0	0	0	0	0	0	4	0	0	0	1	0	0
10245	TIMM17B	translocase of inner mitochondrial membrane 17 homolog B (yeast)	196	97.5124	no	0	0	0	0	0	0	0	0	0	0	0	0	0	0	0	0	0	0	0	0	0	0	0	0	5	0	0	0	0	0	0
9130	FAM50A	family with sequence similarity 50, member A	166.5	97.0845	no	0	0	0	0	0	0	0	0	0	0	0	0	0	0	0	0	0	0	0	0	0	0	0	0	0	5	0	0	0	0	0
2644	GCHFR	GTP cyclohydrolase I feedback regulator	120	100	yes	0	0	0	0	0	0	0	0	0	0	0	0	0	0	0	0	0	0	0	0	0	0	0	0	0	0	0	0	0	0	0
29074	MRPL18	mitochondrial ribosomal protein L18	119.5	86.2816	no	0	0	0	0	4	0	0	0	0	0	0	0	0	0	0	0	0	0	0	0	10	0	1	0	0	0	0	0	4	0	0
50488	MINK1	misshapen-like kinase 1 (zebrafish)	75.5	100	yes	0	0	0	0	0	0	0	0	0	0	0	0	0	0	0	0	0	0	0	0	0	0	0	0	0	0	0	0	0	0	0
1649	DDIT3	DNA-damage-inducible transcript 3	283	87.8882	no	7	0	0	0	4	0	4	0	0	0	7	0	0	0	0	0	0	0	0	0	5	0	6	0	0	0	0	0	6	0	0
10723	SLC12A7	solute carrier family 12 (potassium/chloride transporters), member 7	268	100	yes	0	0	0	0	0	0	0	0	0	0	0	0	0	0	0	0	0	0	0	0	0	0	0	0	0	0	0	0	0	0	0
5496	PPM1G	protein phosphatase 1G (formerly 2C), magnesium-dependent, gamma isoform	193.5	100	yes	0	0	0	0	0	0	0	0	0	0	0	0	0	0	0	0	0	0	0	0	0	0	0	0	0	0	0	0	0	0	0
30851	TAX1BP3	Tax1 (human T-cell leukemia virus type I) binding protein 3	296	100	yes	0	0	0	0	0	0	0	0	0	0	0	0	0	0	0	0	0	0	0	0	0	0	0	0	0	0	0	0	0	0	0
10317	B3GALT5	UDP-Gal:betaGlcNAc beta 1,3-galactosyltransferase, polypeptide 5	149	100	yes	0	0	0	0	0	0	0	0	0	0	0	0	0	0	0	0	0	0	0	0	0	0	0	0	0	0	0	0	0	0	0
23386	NUDCD3	NudC domain containing 3	74	100	yes	0	0	0	0	0	0	0	0	0	0	0	0	0	0	0	0	0	0	0	0	0	0	0	0	0	0	0	0	0	0	0
10509	SEMA4B	sema domain, immunoglobulin domain (Ig), transmembrane domain (TM) and short cytoplasmic domain, (semaphorin) 4B	300.5	95.5485	no	0	0	14	0	0	0	0	0	0	0	0	0	0	0	0	0	0	0	0	0	0	0	0	0	0	0	0	0	0	0	0
1212	CLTB	clathrin, light chain (Lcb)	136	100	yes	0	0	0	0	0	0	0	0	0	0	0	0	0	0	0	0	0	0	0	0	0	0	0	0	0	0	0	0	0	0	0
10534	SSSCA1	Sjogren's syndrome/scleroderma autoantigen 1	99	84.6154	no	0	0	0	0	0	0	0	0	0	0	0	0	18	0	0	0	0	0	0	0	0	0	0	0	0	0	0	0	0	0	0
80895	ILKAP	integrin-linked kinase-associated serine/threonine phosphatase 2C	98.5	100	yes	0	0	0	0	0	0	0	0	0	0	0	0	0	0	0	0	0	0	0	0	0	0	0	0	0	0	0	0	0	0	0
83857	TMTC1	transmembrane and tetratricopeptide repeat containing 1	286.5	97.2835	no	0	0	0	0	0	0	0	0	0	0	0	0	0	0	0	0	0	0	0	0	0	0	7	0	0	0	0	0	1	0	0
54867	FLJ20254	hypothetical protein FLJ20254	173	100	yes	0	0	0	0	0	0	0	0	0	0	0	0	0	0	0	0	0	0	0	0	0	0	0	0	0	0	0	0	0	0	0
8558	CDK10	cyclin-dependent kinase (CDC2-like) 10	183	96.3158	no	0	0	0	0	0	0	0	0	0	0	0	0	0	0	0	0	0	0	0	0	0	0	1	0	0	0	5	0	1	0	0
489	ATP2A3	ATPase, Ca++ transporting, ubiquitous	72	100	yes	0	0	0	0	0	0	0	0	0	0	0	0	0	0	0	0	0	0	0	0	0	0	0	0	0	0	0	0	0	0	0
10922	FASTK	Fas-activated serine/threonine kinase	126.5	100	yes	0	0	0	0	0	0	0	0	0	0	0	0	0	0	0	0	0	0	0	0	0	0	0	0	0	0	0	0	0	0	0
10296	MAEA	macrophage erythroblast attacher	96	100	yes	0	0	0	0	0	0	0	0	0	0	0	0	0	0	0	0	0	0	0	0	0	0	0	0	0	0	0	0	0	0	0
6878	TAF6	TAF6 RNA polymerase II, TATA box binding protein (TBP)-associated factor, 80kDa	180	100	yes	0	0	0	0	0	0	0	0	0	0	0	0	0	0	0	0	0	0	0	0	0	0	0	0	0	0	0	0	0	0	0
3029	HAGH	hydroxyacylglutathione hydrolase	113	100	yes	0	0	0	0	0	0	0	0	0	0	0	0	0	0	0	0	0	0	0	0	0	0	0	0	0	0	0	0	0	0	0
57761	TRIB3	tribbles homolog 3 (Drosophila)	93	100	yes	0	0	0	0	0	0	0	0	0	0	0	0	0	0	0	0	0	0	0	0	0	0	0	0	0	0	0	0	0	0	0
55262	C7orf43	chromosome 7 open reading frame 43	69	100	yes	0	0	0	0	0	0	0	0	0	0	0	0	0	0	0	0	0	0	0	0	0	0	0	0	0	0	0	0	0	0	0
6813	STXBP2	syntaxin binding protein 2	179	100	yes	0	0	0	0	0	0	0	0	0	0	0	0	0	0	0	0	0	0	0	0	0	0	0	0	0	0	0	0	0	0	0
5339	PLEC1	plectin 1, intermediate filament binding protein 500kDa	108	100	yes	0	0	0	0	0	0	0	0	0	0	0	0	0	0	0	0	0	0	0	0	0	0	0	0	0	0	0	0	0	0	0
547	KIF1A	kinesin family member 1A	71	91.0256	no	0	0	0	0	0	0	7	0	0	0	0	0	0	0	0	0	0	0	0	0	0	0	0	0	0	0	0	0	0	0	0
124565	MGC15523	hypothetical protein MGC15523	171.5	100	yes	0	0	0	0	0	0	0	0	0	0	0	0	0	0	0	0	0	0	0	0	0	0	0	0	0	0	0	0	0	0	0
54738	FEV	FEV (ETS oncogene family)	129	100	yes	0	0	0	0	0	0	0	0	0	0	0	0	0	0	0	0	0	0	0	0	0	0	0	0	0	0	0	0	0	0	0
92714	ARRDC1	arrestin domain containing 1	118.5	100	yes	0	0	0	0	0	0	0	0	0	0	0	0	0	0	0	0	0	0	0	0	0	0	0	0	0	0	0	0	0	0	0
89891	WDR34	WD repeat domain 34	164	100	yes	0	0	0	0	0	0	0	0	0	0	0	0	0	0	0	0	0	0	0	0	0	0	0	0	0	0	0	0	0	0	0
6252	RTN1	reticulon 1	147.5	100	yes	0	0	0	0	0	0	0	0	0	0	0	0	0	0	0	0	0	0	0	0	0	0	0	0	0	0	0	0	0	0	0
2794	GNL1	guanine nucleotide binding protein-like 1	132	100	yes	0	0	0	0	0	0	0	0	0	0	0	0	0	0	0	0	0	0	0	0	0	0	0	0	0	0	0	0	0	0	0
4849	CNOT3	CCR4-NOT transcription complex, subunit 3	111	100	yes	0	0	0	0	0	0	0	0	0	0	0	0	0	0	0	0	0	0	0	0	0	0	0	0	0	0	0	0	0	0	0
64943	NT5DC2	5'-nucleotidase domain containing 2	99	83.8983	no	2	0	0	0	0	0	0	0	0	4	0	0	0	0	0	0	0	0	0	3	0	0	0	0	0	0	0	0	10	0	0
89944	LOC89944	hypothetical protein BC008326	128.5	100	yes	0	0	0	0	0	0	0	0	0	0	0	0	0	0	0	0	0	0	0	0	0	0	0	0	0	0	0	0	0	0	0
775	CACNA1C	calcium channel, voltage-dependent, L type, alpha 1C subunit	170	100	yes	0	0	0	0	0	0	0	0	0	0	0	0	0	0	0	0	0	0	0	0	0	0	0	0	0	0	0	0	0	0	0
23648	SSBP3	single stranded DNA binding protein 3	136	86.6242	no	0	0	0	0	0	0	0	9	0	0	0	0	0	0	0	0	0	0	0	0	0	0	1	0	5	0	0	0	6	0	0
3081	HGD	homogentisate 1,2-dioxygenase (homogentisate oxidase)	135	90	no	0	0	0	0	0	0	0	0	0	0	0	0	0	0	0	0	0	6	3	0	0	0	1	0	0	0	5	0	0	0	0
55699	IARS2	isoleucine-tRNA synthetase 2, mitochondrial	118.5	100	yes	0	0	0	0	0	0	0	0	0	0	0	0	0	0	0	0	0	0	0	0	0	0	0	0	0	0	0	0	0	0	0
6519	SLC3A1	solute carrier family 3 (cystine, dibasic and neutral amino acid transporters, activator of cystine, dibasic and neutral amino acid transport), member 1	69	85.1852	no	0	0	0	0	0	0	0	0	0	0	0	12	0	0	0	0	0	0	0	0	0	0	0	0	0	0	0	0	0	0	0
26119	LDLRAP1	low density lipoprotein receptor adaptor protein 1	117	100	yes	0	0	0	0	0	0	0	0	0	0	0	0	0	0	0	0	0	0	0	0	0	0	0	0	0	0	0	0	0	0	0
55738	ARFGAP1	ADP-ribosylation factor GTPase activating protein 1	77	100	yes	0	0	0	0	0	0	0	0	0	0	0	0	0	0	0	0	0	0	0	0	0	0	0	0	0	0	0	0	0	0	0
5905	RANGAP1	Ran GTPase activating protein 1	141.5	87.6161	no	0	0	0	0	2	0	0	0	0	10	0	0	0	0	0	0	0	0	0	0	0	0	6	0	0	0	0	0	2	0	0
11180	WDR6	WD repeat domain 6	76	91.5663	no	0	0	0	0	1	0	0	0	0	0	0	0	0	0	0	0	0	0	0	0	0	0	0	0	0	0	0	0	6	0	0
8636	SSNA1	Sjogren's syndrome nuclear autoantigen 1	264.5	100	yes	0	0	0	0	0	0	0	0	0	0	0	0	0	0	0	0	0	0	0	0	0	0	0	0	0	0	0	0	0	0	0
55851	PSENEN	presenilin enhancer 2 homolog (C. elegans)	136	100	yes	0	0	0	0	0	0	0	0	0	0	0	0	0	0	0	0	0	0	0	0	0	0	0	0	0	0	0	0	0	0	0
7040	TGFB1	transforming growth factor, beta 1 (Camurati-Engelmann disease)	128.5	100	yes	0	0	0	0	0	0	0	0	0	0	0	0	0	0	0	0	0	0	0	0	0	0	0	0	0	0	0	0	0	0	0
9066	SYT7	synaptotagmin VII	189.5	100	yes	0	0	0	0	0	0	0	0	0	0	0	0	0	0	0	0	0	0	0	0	0	0	0	0	0	0	0	0	0	0	0
51690	LSM7	LSM7 homolog, U6 small nuclear RNA associated (S. cerevisiae)	126.5	100	yes	0	0	0	0	0	0	0	0	0	0	0	0	0	0	0	0	0	0	0	0	0	0	0	0	0	0	0	0	0	0	0
7884	SLBP	stem-loop (histone) binding protein	116	84.058	no	0	0	0	0	0	0	0	0	0	0	0	0	0	0	0	0	0	0	0	0	6	6	2	0	0	0	0	0	8	0	0
201514	ZNF584	zinc finger protein 584	62	100	yes	0	0	0	0	0	0	0	0	0	0	0	0	0	0	0	0	0	0	0	0	0	0	0	0	0	0	0	0	0	0	0
203	AK1	adenylate kinase 1	140.5	89.2063	no	0	0	0	0	0	4	0	5	0	0	8	0	0	0	0	0	0	0	0	0	0	0	0	0	0	0	0	0	0	0	0
26229	B3GAT3	beta-1,3-glucuronyltransferase 3 (glucuronosyltransferase I)	136.5	100	yes	0	0	0	0	0	0	0	0	0	0	0	0	0	0	0	0	0	0	0	0	0	0	0	0	0	0	0	0	0	0	0
7392	USF2	upstream transcription factor 2, c-fos interacting	92.5	91.133	no	0	0	7	0	0	0	0	0	2	0	0	0	0	0	0	0	0	0	0	0	0	0	0	0	0	0	0	0	0	0	0
11153	HYPE	Huntingtin interacting protein E	106.5	100	yes	0	0	0	0	0	0	0	0	0	0	0	0	0	0	0	0	0	0	0	0	0	0	0	0	0	0	0	0	0	0	0
64837	KLC2	kinesin light chain 2	61	100	yes	0	0	0	0	0	0	0	0	0	0	0	0	0	0	0	0	0	0	0	0	0	0	0	0	0	0	0	0	0	0	0
57405	SPBC25	spindle pole body component 25 homolog (S. cerevisiae)	114.5	100	yes	0	0	0	0	0	0	0	0	0	0	0	0	0	0	0	0	0	0	0	0	0	0	0	0	0	0	0	0	0	0	0
113878	DTX2	deltex homolog 2 (Drosophila)	97.5	100	yes	0	0	0	0	0	0	0	0	0	0	0	0	0	0	0	0	0	0	0	0	0	0	0	0	0	0	0	0	0	0	0
9208	LRRFIP1	leucine rich repeat (in FLII) interacting protein 1	206	96.2617	no	6	0	0	0	0	0	0	0	0	0	0	0	0	0	0	0	0	0	0	0	0	0	0	0	0	2	0	0	0	0	0
11135	CDC42EP1	CDC42 effector protein (Rho GTPase binding) 1	107.5	100	yes	0	0	0	0	0	0	0	0	0	0	0	0	0	0	0	0	0	0	0	0	0	0	0	0	0	0	0	0	0	0	0
10555	AGPAT2	1-acylglycerol-3-phosphate O-acyltransferase 2 (lysophosphatidic acid acyltransferase, beta)	106.5	100	yes	0	0	0	0	0	0	0	0	0	0	0	0	0	0	0	0	0	0	0	0	0	0	0	0	0	0	0	0	0	0	0
7866	IFRD2	interferon-related developmental regulator 2	86.5	92.5134	no	1	0	0	0	0	0	0	0	0	0	0	0	0	0	0	0	0	0	0	0	0	0	0	0	6	0	0	0	0	0	0
1942	EFNA1	ephrin-A1	200	100	yes	0	0	0	0	0	0	0	0	0	0	0	0	0	0	0	0	0	0	0	0	0	0	0	0	0	0	0	0	0	0	0
79990	PLEKHH3	pleckstrin homology domain containing, family H (with MyTH4 domain) member 3	110	100	yes	0	0	0	0	0	0	0	0	0	0	0	0	0	0	0	0	0	0	0	0	0	0	0	0	0	0	0	0	0	0	0
376412	RNF126P1	ring finger protein 126 pseudogene 1	77	100	yes	0	0	0	0	0	0	0	0	0	0	0	0	0	0	0	0	0	0	0	0	0	0	0	0	0	0	0	0	0	0	0
136319	MTPN	myotrophin	153.5	83.6512	no	0	0	0	0	0	0	0	0	0	0	3	0	0	0	0	3	0	0	0	0	0	12	8	0	0	4	0	0	0	0	0
2314	FLII	flightless I homolog (Drosophila)	101.5	87.1245	no	0	0	0	0	2	0	0	0	0	0	0	0	3	0	0	0	0	0	0	0	0	0	0	0	0	0	6	0	4	0	0
54480	CSGlcA-T	chondroitin sulfate glucuronyltransferase	57.5	100	yes	0	0	0	0	0	0	0	0	0	0	0	0	0	0	0	0	0	0	0	0	0	0	0	0	0	0	0	0	0	0	0
10484	SEC23A	Sec23 homolog A (S. cerevisiae)	57.5	86.4662	no	0	0	0	0	0	0	0	0	0	0	0	0	0	0	0	0	9	0	0	0	0	0	0	0	0	0	0	0	0	0	0
2806	GOT2	glutamic-oxaloacetic transaminase 2, mitochondrial (aspartate aminotransferase 2)	96	88.8889	no	0	0	0	0	0	0	0	0	0	0	0	0	0	0	0	0	0	0	0	0	3	4	0	0	0	0	0	0	5	0	0
57332	CBX8	chromobox homolog 8 (Pc class homolog, Drosophila)	84.5	100	yes	0	0	0	0	0	0	0	0	0	0	0	0	0	0	0	0	0	0	0	0	0	0	0	0	0	0	0	0	0	0	0
9275	BCL7B	B-cell CLL/lymphoma 7B	76.5	100	yes	0	0	0	0	0	0	0	0	0	0	0	0	0	0	0	0	0	0	0	0	0	0	0	0	0	0	0	0	0	0	0
161502	C15orf26	chromosome 15 open reading frame 26	63.5	100	yes	0	0	0	0	0	0	0	0	0	0	0	0	0	0	0	0	0	0	0	0	0	0	0	0	0	0	0	0	0	0	0
65003	MRPL11	mitochondrial ribosomal protein L11	77.5	100	yes	0	0	0	0	0	0	0	0	0	0	0	0	0	0	0	0	0	0	0	0	0	0	0	0	0	0	0	0	0	0	0
153571	CEI	coordinated expression to IRXA2 homeobox gene	162	100	yes	0	0	0	0	0	0	0	0	0	0	0	0	0	0	0	0	0	0	0	0	0	0	0	0	0	0	0	0	0	0	0
22904	SBNO2	strawberry notch homolog 2 (Drosophila)	118.5	100	yes	0	0	0	0	0	0	0	0	0	0	0	0	0	0	0	0	0	0	0	0	0	0	0	0	0	0	0	0	0	0	0
26145	IRF2BP1	interferon regulatory factor 2 binding protein 1	69.5	93.2886	no	0	0	0	0	0	0	0	0	0	0	0	0	0	0	0	0	0	5	0	0	0	0	0	0	0	0	0	0	0	0	0
57175	CORO1B	coronin, actin binding protein, 1B	62	100	yes	0	0	0	0	0	0	0	0	0	0	0	0	0	0	0	0	0	0	0	0	0	0	0	0	0	0	0	0	0	0	0
57167	SALL4	sal-like 4 (Drosophila)	56.5	82.4818	no	0	0	0	0	0	0	0	0	0	0	0	0	3	0	1	0	0	0	7	0	0	0	0	0	0	0	1	0	0	0	0
745	C11orf9	chromosome 11 open reading frame 9	166.5	100	yes	0	0	0	0	0	0	0	0	0	0	0	0	0	0	0	0	0	0	0	0	0	0	0	0	0	0	0	0	0	0	0
8225	GTPBP6	GTP binding protein 6 (putative)	149	100	yes	0	0	0	0	0	0	0	0	0	0	0	0	0	0	0	0	0	0	0	0	0	0	0	0	0	0	0	0	0	0	0
6344	SCTR	secretin receptor	132.5	88.6288	no	0	0	0	0	0	0	0	0	0	0	0	0	0	0	10	0	0	0	0	0	7	0	0	0	0	0	0	0	0	0	0
5217	PFN2	profilin 2	127	100	yes	0	0	0	0	0	0	0	0	0	0	0	0	0	0	0	0	0	0	0	0	0	0	0	0	0	0	0	0	0	0	0
112942	CCDC104	coiled-coil domain containing 104	101	80.8	no	0	0	0	0	3	0	0	0	0	0	0	0	0	0	0	0	0	0	7	0	0	0	1	0	7	0	4	0	2	0	0
57085	AGTRAP	angiotensin II receptor-associated protein	175.5	100	yes	0	0	0	0	0	0	0	0	0	0	0	0	0	0	0	0	0	0	0	0	0	0	0	0	0	0	0	0	0	0	0
5425	POLD2	polymerase (DNA directed), delta 2, regulatory subunit 50kDa	104	92.8571	no	0	0	0	0	0	0	2	0	0	0	0	0	0	0	0	0	0	0	0	0	0	0	0	0	1	0	0	0	5	0	0
3487	IGFBP4	insulin-like growth factor binding protein 4	81	80.198	no	0	2	0	0	0	0	2	0	0	0	0	0	0	0	0	0	0	0	0	0	0	0	4	0	0	0	0	0	12	0	0
57134	MAN1C1	mannosidase, alpha, class 1C, member 1	116.5	100	yes	0	0	0	0	0	0	0	0	0	0	0	0	0	0	0	0	0	0	0	0	0	0	0	0	0	0	0	0	0	0	0
6723	SRM	spermidine synthase	53.5	100	yes	0	0	0	0	0	0	0	0	0	0	0	0	0	0	0	0	0	0	0	0	0	0	0	0	0	0	0	0	0	0	0
5267	SERPINA4	serpin peptidase inhibitor, clade A (alpha-1 antiproteinase, antitrypsin), member 4	131.5	100	yes	0	0	0	0	0	0	0	0	0	0	0	0	0	0	0	0	0	0	0	0	0	0	0	0	0	0	0	0	0	0	0
4150	MAZ	MYC-associated zinc finger protein (purine-binding transcription factor)	129.5	83.8188	no	0	0	5	0	0	2	0	10	0	0	0	0	0	0	0	0	0	0	4	0	0	0	0	0	0	0	0	0	4	0	0
5900	RALGDS	ral guanine nucleotide dissociation stimulator	105	100	yes	0	0	0	0	0	0	0	0	0	0	0	0	0	0	0	0	0	0	0	0	0	0	0	0	0	0	0	0	0	0	0
8764	TNFRSF14	tumor necrosis factor receptor superfamily, member 14 (herpesvirus entry mediator)	102	100	yes	0	0	0	0	0	0	0	0	0	0	0	0	0	0	0	0	0	0	0	0	0	0	0	0	0	0	0	0	0	0	0
27111	SDCBP2	syndecan binding protein (syntenin) 2	98	100	yes	0	0	0	0	0	0	0	0	0	0	0	0	0	0	0	0	0	0	0	0	0	0	0	0	0	0	0	0	0	0	0
156	ADRBK1	adrenergic, beta, receptor kinase 1	96.5	96.9849	no	0	0	0	0	0	0	0	0	0	3	0	0	0	0	0	0	0	0	0	0	0	0	0	0	0	0	0	0	0	0	0
9378	NRXN1	neurexin 1	53	100	yes	0	0	0	0	0	0	0	0	0	0	0	0	0	0	0	0	0	0	0	0	0	0	0	0	0	0	0	0	0	0	0
10444	ZER1	zer-1 homolog (C. elegans)	53	100	yes	0	0	0	0	0	0	0	0	0	0	0	0	0	0	0	0	0	0	0	0	0	0	0	0	0	0	0	0	0	0	0
85014	TMEM141	transmembrane protein 141	148.5	88.6567	no	2	0	0	4	0	0	0	0	0	0	0	0	0	0	0	0	0	0	0	0	0	0	10	0	0	0	0	0	3	0	0
112770	C1orf85	chromosome 1 open reading frame 85	137.5	100	yes	0	0	0	0	0	0	0	0	0	0	0	0	0	0	0	0	0	0	0	0	0	0	0	0	0	0	0	0	0	0	0
1174	AP1S1	adaptor-related protein complex 1, sigma 1 subunit	114	100	yes	0	0	0	0	0	0	0	0	0	0	0	0	0	0	0	0	0	0	0	0	0	0	0	0	0	0	0	0	0	0	0
1455	CSNK1G2	casein kinase 1, gamma 2	72.5	100	yes	0	0	0	0	0	0	0	0	0	0	0	0	0	0	0	0	0	0	0	0	0	0	0	0	0	0	0	0	0	0	0
9804	TOMM20	translocase of outer mitochondrial membrane 20 homolog (yeast)	53	100	yes	0	0	0	0	0	0	0	0	0	0	0	0	0	0	0	0	0	0	0	0	0	0	0	0	0	0	0	0	0	0	0
4298	MLLT1	myeloid/lymphoid or mixed-lineage leukemia (trithorax homolog, Drosophila); translocated to, 1	52	100	yes	0	0	0	0	0	0	0	0	0	0	0	0	0	0	0	0	0	0	0	0	0	0	0	0	0	0	0	0	0	0	0
4323	MMP14	matrix metallopeptidase 14 (membrane-inserted)	101	84.8739	no	0	0	0	0	0	0	0	0	0	0	0	0	0	5	0	0	0	0	0	0	0	0	0	0	0	0	0	0	10	0	3
22992	FBXL11	F-box and leucine-rich repeat protein 11	152	100	yes	0	0	0	0	0	0	0	0	0	0	0	0	0	0	0	0	0	0	0	0	0	0	0	0	0	0	0	0	0	0	0
83605	CCM2	cerebral cavernous malformation 2	126	94.7368	no	0	0	0	0	0	0	0	7	0	0	0	0	0	0	0	0	0	0	0	0	0	0	0	0	0	0	0	0	0	0	0
25776	PGEA1	PKD2 interactor, golgi and endoplasmic reticulum associated 1	99.5	86.1472	no	0	0	0	2	0	0	0	0	0	0	3	0	0	0	0	0	0	0	0	0	3	3	0	0	0	0	0	0	0	5	0
54918	CMTM6	CKLF-like MARVEL transmembrane domain containing 6	93.5	94.9239	no	0	0	0	0	0	0	0	0	0	0	0	0	0	0	0	0	0	0	0	0	0	0	0	0	0	0	0	0	0	0	5
4791	NFKB2	nuclear factor of kappa light polypeptide gene enhancer in B-cells 2 (p49/p100)	79	100	yes	0	0	0	0	0	0	0	0	0	0	0	0	0	0	0	0	0	0	0	0	0	0	0	0	0	0	0	0	0	0	0
9810	RNF40	ring finger protein 40	78	100	yes	0	0	0	0	0	0	0	0	0	0	0	0	0	0	0	0	0	0	0	0	0	0	0	0	0	0	0	0	0	0	0
55753	OGDHL	oxoglutarate dehydrogenase-like	69.5	100	yes	0	0	0	0	0	0	0	0	0	0	0	0	0	0	0	0	0	0	0	0	0	0	0	0	0	0	0	0	0	0	0
1294	COL7A1	collagen, type VII, alpha 1 (epidermolysis bullosa, dystrophic, dominant and recessive)	65.5	100	yes	0	0	0	0	0	0	0	0	0	0	0	0	0	0	0	0	0	0	0	0	0	0	0	0	0	0	0	0	0	0	0
91289	TMEM153	transmembrane protein 153	50	100	yes	0	0	0	0	0	0	0	0	0	0	0	0	0	0	0	0	0	0	0	0	0	0	0	0	0	0	0	0	0	0	0
79073	TMEM109	transmembrane protein 109	87	100	yes	0	0	0	0	0	0	0	0	0	0	0	0	0	0	0	0	0	0	0	0	0	0	0	0	0	0	0	0	0	0	0
80142	PTGES2	prostaglandin E synthase 2	61	100	yes	0	0	0	0	0	0	0	0	0	0	0	0	0	0	0	0	0	0	0	0	0	0	0	0	0	0	0	0	0	0	0
5986	RFNG	RFNG O-fucosylpeptide 3-beta-N-acetylglucosaminyltransferase	80.5	100	yes	0	0	0	0	0	0	0	0	0	0	0	0	0	0	0	0	0	0	0	0	0	0	0	0	0	0	0	0	0	0	0
83862	TMPIT	transmembrane protein induced by tumor necrosis factor alpha	49	100	yes	0	0	0	0	0	0	0	0	0	0	0	0	0	0	0	0	0	0	0	0	0	0	0	0	0	0	0	0	0	0	0
51337	C8orf55	chromosome 8 open reading frame 55	158	99.3711	no	1	0	0	0	0	0	0	0	0	0	0	0	0	0	0	0	0	0	0	0	0	0	0	0	0	0	0	0	0	0	0
4814	NINJ1	ninjurin 1	108	100	yes	0	0	0	0	0	0	0	0	0	0	0	0	0	0	0	0	0	0	0	0	0	0	0	0	0	0	0	0	0	0	0
8924	HERC2	hect domain and RLD 2	80.5	100	yes	0	0	0	0	0	0	0	0	0	0	0	0	0	0	0	0	0	0	0	0	0	0	0	0	0	0	0	0	0	0	0
207	AKT1	v-akt murine thymoma viral oncogene homolog 1	183.5	93.8619	no	0	0	0	0	4	7	0	0	0	0	1	0	0	0	0	0	0	0	0	0	0	0	0	0	0	0	0	0	0	0	0
9261	MAPKAPK2	mitogen-activated protein kinase-activated protein kinase 2	141.5	95.2862	no	0	0	0	0	0	0	0	0	0	0	0	7	0	0	0	0	0	0	0	0	0	0	0	0	0	0	0	0	0	0	0
6191	RPS4X	ribosomal protein S4, X-linked	115	100	yes	0	0	0	0	0	0	0	0	0	0	0	0	0	0	0	0	0	0	0	0	0	0	0	0	0	0	0	0	0	0	0
64599	PERQ1	PERQ amino acid rich, with GYF domain 1	74.5	100	yes	0	0	0	0	0	0	0	0	0	0	0	0	0	0	0	0	0	0	0	0	0	0	0	0	0	0	0	0	0	0	0
7324	UBE2E1	ubiquitin-conjugating enzyme E2E 1 (UBC4/5 homolog, yeast)	125	92.5926	no	0	0	0	0	0	0	0	0	0	0	0	0	0	0	0	0	0	0	0	0	0	0	0	0	0	0	0	0	10	0	0
1969	EPHA2	EPH receptor A2	75	100	yes	0	0	0	0	0	0	0	0	0	0	0	0	0	0	0	0	0	0	0	0	0	0	0	0	0	0	0	0	0	0	0
3872	KRT17	keratin 17	334.5	100	yes	0	0	0	0	0	0	0	0	0	0	0	0	0	0	0	0	0	0	0	0	0	0	0	0	0	0	0	0	0	0	0
9213	XPR1	xenotropic and polytropic retrovirus receptor	152	83.9779	no	0	5	2	0	0	0	0	11	0	0	0	0	0	0	0	0	0	0	0	0	0	1	0	0	1	0	0	0	0	9	0
64771	C6orf106	chromosome 6 open reading frame 106	142	83.5294	no	0	0	4	0	0	5	0	0	0	0	0	0	0	2	0	0	2	0	0	0	0	0	0	0	13	1	1	0	0	0	0
10488	CREB3	cAMP responsive element binding protein 3	125	100	yes	0	0	0	0	0	0	0	0	0	0	0	0	0	0	0	0	0	0	0	0	0	0	0	0	0	0	0	0	0	0	0
421	ARVCF	armadillo repeat gene deletes in velocardiofacial syndrome	53.5	100	yes	0	0	0	0	0	0	0	0	0	0	0	0	0	0	0	0	0	0	0	0	0	0	0	0	0	0	0	0	0	0	0
125950	RAVER1	ribonucleoprotein, PTB-binding 1	50.5	100	yes	0	0	0	0	0	0	0	0	0	0	0	0	0	0	0	0	0	0	0	0	0	0	0	0	0	0	0	0	0	0	0
9114	ATP6V0D1	ATPase, H+ transporting, lysosomal 38kDa, V0 subunit d1	145.5	81.0585	no	0	0	0	2	0	0	0	0	0	0	0	0	0	0	0	0	0	0	0	0	0	0	16	0	0	0	4	0	12	0	0
66005	CHID1	chitinase domain containing 1	120	100	yes	0	0	0	0	0	0	0	0	0	0	0	0	0	0	0	0	0	0	0	0	0	0	0	0	0	0	0	0	0	0	0
56900	C1orf119	chromosome 1 open reading frame 119	99.5	100	yes	0	0	0	0	0	0	0	0	0	0	0	0	0	0	0	0	0	0	0	0	0	0	0	0	0	0	0	0	0	0	0
5209	PFKFB3	6-phosphofructo-2-kinase/fructose-2,6-biphosphatase 3	279	100	yes	0	0	0	0	0	0	0	0	0	0	0	0	0	0	0	0	0	0	0	0	0	0	0	0	0	0	0	0	0	0	0
55544	RBM38	RNA binding motif protein 38	60	100	yes	0	0	0	0	0	0	0	0	0	0	0	0	0	0	0	0	0	0	0	0	0	0	0	0	0	0	0	0	0	0	0
9091	PIGQ	phosphatidylinositol glycan anchor biosynthesis, class Q	50.5	100	yes	0	0	0	0	0	0	0	0	0	0	0	0	0	0	0	0	0	0	0	0	0	0	0	0	0	0	0	0	0	0	0
3875	KRT18	keratin 18	72	100	yes	0	0	0	0	0	0	0	0	0	0	0	0	0	0	0	0	0	0	0	0	0	0	0	0	0	0	0	0	0	0	0
374655	ZNF710	zinc finger protein 710	47.5	100	yes	0	0	0	0	0	0	0	0	0	0	0	0	0	0	0	0	0	0	0	0	0	0	0	0	0	0	0	0	0	0	0
81858	SHARPIN	SHANK-associated RH domain interactor	67.5	100	yes	0	0	0	0	0	0	0	0	0	0	0	0	0	0	0	0	0	0	0	0	0	0	0	0	0	0	0	0	0	0	0
170471	MSL3L2	male-specific lethal 3-like 2 (Drosophila)	58.5	100	yes	0	0	0	0	0	0	0	0	0	0	0	0	0	0	0	0	0	0	0	0	0	0	0	0	0	0	0	0	0	0	0
1639	DCTN1	dynactin 1 (p150, glued homolog, Drosophila)	97.5	92.4171	no	0	0	0	0	0	0	0	0	0	0	5	0	0	0	0	0	0	3	0	0	0	0	0	0	0	0	0	0	0	0	0
64223	GBL	G protein beta subunit-like	85	100	yes	0	0	0	0	0	0	0	0	0	0	0	0	0	0	0	0	0	0	0	0	0	0	0	0	0	0	0	0	0	0	0
55652	FLJ20489	hypothetical protein FLJ20489	45	100	yes	0	0	0	0	0	0	0	0	0	0	0	0	0	0	0	0	0	0	0	0	0	0	0	0	0	0	0	0	0	0	0
3993	LLGL2	lethal giant larvae homolog 2 (Drosophila)	148	87.0588	no	0	0	0	0	0	2	0	0	0	0	0	0	0	0	0	0	0	0	0	6	1	0	0	0	0	0	0	0	2	11	0
8841	HDAC3	histone deacetylase 3	126	86.8966	no	2	0	0	2	0	0	0	0	1	0	2	0	0	0	0	0	0	0	2	0	0	0	2	0	0	0	0	0	8	0	0
114757	CYGB	cytoglobin	64	100	yes	0	0	0	0	0	0	0	0	0	0	0	0	0	0	0	0	0	0	0	0	0	0	0	0	0	0	0	0	0	0	0
3191	HNRPL	heterogeneous nuclear ribonucleoprotein L	61.5	91.1111	no	5	0	0	0	0	0	0	0	0	0	0	0	0	0	0	0	0	0	0	0	0	0	1	0	0	0	0	0	0	0	0
283375	SLC39A5	solute carrier family 39 (metal ion transporter), member 5	55.5	100	yes	0	0	0	0	0	0	0	0	0	0	0	0	0	0	0	0	0	0	0	0	0	0	0	0	0	0	0	0	0	0	0
7408	VASP	vasodilator-stimulated phosphoprotein	105	100	yes	0	0	0	0	0	0	0	0	0	0	0	0	0	0	0	0	0	0	0	0	0	0	0	0	0	0	0	0	0	0	0
51043	ZBTB7B	zinc finger and BTB domain containing 7B	43	100	yes	0	0	0	0	0	0	0	0	0	0	0	0	0	0	0	0	0	0	0	0	0	0	0	0	0	0	0	0	0	0	0
91978	C19orf20	chromosome 19 open reading frame 20	124	100	yes	0	0	0	0	0	0	0	0	0	0	0	0	0	0	0	0	0	0	0	0	0	0	0	0	0	0	0	0	0	0	0
2264	FGFR4	fibroblast growth factor receptor 4	90	100	yes	0	0	0	0	0	0	0	0	0	0	0	0	0	0	0	0	0	0	0	0	0	0	0	0	0	0	0	0	0	0	0
6690	SPINK1	serine peptidase inhibitor, Kazal type 1	66	100	yes	0	0	0	0	0	0	0	0	0	0	0	0	0	0	0	0	0	0	0	0	0	0	0	0	0	0	0	0	0	0	0
29950	SERTAD1	SERTA domain containing 1	55	100	yes	0	0	0	0	0	0	0	0	0	0	0	0	0	0	0	0	0	0	0	0	0	0	0	0	0	0	0	0	0	0	0
253012	LOC253012	hypothetical protein LOC253012	92	100	yes	0	0	0	0	0	0	0	0	0	0	0	0	0	0	0	0	0	0	0	0	0	0	0	0	0	0	0	0	0	0	0
10458	BAIAP2	BAI1-associated protein 2	60	100	yes	0	0	0	0	0	0	0	0	0	0	0	0	0	0	0	0	0	0	0	0	0	0	0	0	0	0	0	0	0	0	0
84080	C16orf48	chromosome 16 open reading frame 48	50.5	100	yes	0	0	0	0	0	0	0	0	0	0	0	0	0	0	0	0	0	0	0	0	0	0	0	0	0	0	0	0	0	0	0
57130	ATP13A1	ATPase type 13A1	103.5	100	yes	0	0	0	0	0	0	0	0	0	0	0	0	0	0	0	0	0	0	0	0	0	0	0	0	0	0	0	0	0	0	0
8175	SF3A2	splicing factor 3a, subunit 2, 66kDa	155.5	100	yes	0	0	0	0	0	0	0	0	0	0	0	0	0	0	0	0	0	0	0	0	0	0	0	0	0	0	0	0	0	0	0
57140	RNPEPL1	arginyl aminopeptidase (aminopeptidase B)-like 1	74	100	yes	0	0	0	0	0	0	0	0	0	0	0	0	0	0	0	0	0	0	0	0	0	0	0	0	0	0	0	0	0	0	0
25970	SH2B1	SH2B adaptor protein 1	52.5	100	yes	0	0	0	0	0	0	0	0	0	0	0	0	0	0	0	0	0	0	0	0	0	0	0	0	0	0	0	0	0	0	0
128866	CHMP4B	chromatin modifying protein 4B	167	100	yes	0	0	0	0	0	0	0	0	0	0	0	0	0	0	0	0	0	0	0	0	0	0	0	0	0	0	0	0	0	0	0
92154	LOC92154	hypothetical protein BC002770	121.5	96.0474	no	0	1	0	0	0	0	0	0	0	0	4	0	0	0	0	0	0	0	0	0	0	0	0	0	0	0	0	0	0	0	0
1874	E2F4	E2F transcription factor 4, p107/p130-binding	97	100	yes	0	0	0	0	0	0	0	0	0	0	0	0	0	0	0	0	0	0	0	0	0	0	0	0	0	0	0	0	0	0	0
6721	SREBF2	sterol regulatory element binding transcription factor 2	77	100	yes	0	0	0	0	0	0	0	0	0	0	0	0	0	0	0	0	0	0	0	0	0	0	0	0	0	0	0	0	0	0	0
126789	PUSL1	pseudouridylate synthase-like 1	70	100	yes	0	0	0	0	0	0	0	0	0	0	0	0	0	0	0	0	0	0	0	0	0	0	0	0	0	0	0	0	0	0	0
23216	TBC1D1	TBC1 (tre-2/USP6, BUB2, cdc16) domain family, member 1	59	100	yes	0	0	0	0	0	0	0	0	0	0	0	0	0	0	0	0	0	0	0	0	0	0	0	0	0	0	0	0	0	0	0
283149	BCL9L	B-cell CLL/lymphoma 9-like	53.5	100	yes	0	0	0	0	0	0	0	0	0	0	0	0	0	0	0	0	0	0	0	0	0	0	0	0	0	0	0	0	0	0	0
9394	HS6ST1	heparan sulfate 6-O-sulfotransferase 1	49	100	yes	0	0	0	0	0	0	0	0	0	0	0	0	0	0	0	0	0	0	0	0	0	0	0	0	0	0	0	0	0	0	0
23294	ANKS1A	ankyrin repeat and sterile alpha motif domain containing 1A	44	100	yes	0	0	0	0	0	0	0	0	0	0	0	0	0	0	0	0	0	0	0	0	0	0	0	0	0	0	0	0	0	0	0
9725	TMEM63A	transmembrane protein 63A	155.5	96.2848	no	0	0	0	6	0	0	0	0	0	0	0	0	0	0	0	0	0	0	0	0	0	0	0	0	0	0	0	0	0	0	0
78992	YIPF2	Yip1 domain family, member 2	110	100	yes	0	0	0	0	0	0	0	0	0	0	0	0	0	0	0	0	0	0	0	0	0	0	0	0	0	0	0	0	0	0	0
79180	EFHD2	EF-hand domain family, member D2	76	100	yes	0	0	0	0	0	0	0	0	0	0	0	0	0	0	0	0	0	0	0	0	0	0	0	0	0	0	0	0	0	0	0
7112	TMPO	thymopoietin	54	100	yes	0	0	0	0	0	0	0	0	0	0	0	0	0	0	0	0	0	0	0	0	0	0	0	0	0	0	0	0	0	0	0
7593	MZF1	myeloid zinc finger 1	72	100	yes	0	0	0	0	0	0	0	0	0	0	0	0	0	0	0	0	0	0	0	0	0	0	0	0	0	0	0	0	0	0	0
84818	IL17RC	interleukin 17 receptor C	41.5	100	yes	0	0	0	0	0	0	0	0	0	0	0	0	0	0	0	0	0	0	0	0	0	0	0	0	0	0	0	0	0	0	0
388564	LOC388564	hypothetical gene supported by BC052596	242	100	yes	0	0	0	0	0	0	0	0	0	0	0	0	0	0	0	0	0	0	0	0	0	0	0	0	0	0	0	0	0	0	0
53916	RAB4B	RAB4B, member RAS oncogene family	98	100	yes	0	0	0	0	0	0	0	0	0	0	0	0	0	0	0	0	0	0	0	0	0	0	0	0	0	0	0	0	0	0	0
11336	EXOC3	exocyst complex component 3	97.5	100	yes	0	0	0	0	0	0	0	0	0	0	0	0	0	0	0	0	0	0	0	0	0	0	0	0	0	0	0	0	0	0	0
23481	PES1	pescadillo homolog 1, containing BRCT domain (zebrafish)	90	100	yes	0	0	0	0	0	0	0	0	0	0	0	0	0	0	0	0	0	0	0	0	0	0	0	0	0	0	0	0	0	0	0
11199	ANXA10	annexin A10	74.5	100	yes	0	0	0	0	0	0	0	0	0	0	0	0	0	0	0	0	0	0	0	0	0	0	0	0	0	0	0	0	0	0	0
94031	HTRA3	HtrA serine peptidase 3	44	100	yes	0	0	0	0	0	0	0	0	0	0	0	0	0	0	0	0	0	0	0	0	0	0	0	0	0	0	0	0	0	0	0
81559	TRIM11	tripartite motif-containing 11	42.5	100	yes	0	0	0	0	0	0	0	0	0	0	0	0	0	0	0	0	0	0	0	0	0	0	0	0	0	0	0	0	0	0	0
140680	C20orf96	chromosome 20 open reading frame 96	42.5	89.4737	no	0	0	0	0	0	0	0	5	0	0	0	0	0	0	0	0	0	0	0	0	0	0	0	0	0	0	0	0	0	0	0
55661	DDX27	DEAD (Asp-Glu-Ala-Asp) box polypeptide 27	42	100	yes	0	0	0	0	0	0	0	0	0	0	0	0	0	0	0	0	0	0	0	0	0	0	0	0	0	0	0	0	0	0	0
54436	SH3TC1	SH3 domain and tetratricopeptide repeats 1	40	100	yes	0	0	0	0	0	0	0	0	0	0	0	0	0	0	0	0	0	0	0	0	0	0	0	0	0	0	0	0	0	0	0
4050	LTB	lymphotoxin beta (TNF superfamily, member 3)	38.5	100	yes	0	0	0	0	0	0	0	0	0	0	0	0	0	0	0	0	0	0	0	0	0	0	0	0	0	0	0	0	0	0	0
3976	LIF	leukemia inhibitory factor (cholinergic differentiation factor)	200	100	yes	0	0	0	0	0	0	0	0	0	0	0	0	0	0	0	0	0	0	0	0	0	0	0	0	0	0	0	0	0	0	0
79065	ATG9A	ATG9 autophagy related 9 homolog A (S. cerevisiae)	106	100	yes	0	0	0	0	0	0	0	0	0	0	0	0	0	0	0	0	0	0	0	0	0	0	0	0	0	0	0	0	0	0	0
90113	LOC90113	hypothetical protein BC009862	88	100	yes	0	0	0	0	0	0	0	0	0	0	0	0	0	0	0	0	0	0	0	0	0	0	0	0	0	0	0	0	0	0	0
4821	NKX2-2	NK2 transcription factor related, locus 2 (Drosophila)	55.5	100	yes	0	0	0	0	0	0	0	0	0	0	0	0	0	0	0	0	0	0	0	0	0	0	0	0	0	0	0	0	0	0	0
4692	NDN	necdin homolog (mouse)	54.5	100	yes	0	0	0	0	0	0	0	0	0	0	0	0	0	0	0	0	0	0	0	0	0	0	0	0	0	0	0	0	0	0	0
79567	FAM65A	family with sequence similarity 65, member A	53	100	yes	0	0	0	0	0	0	0	0	0	0	0	0	0	0	0	0	0	0	0	0	0	0	0	0	0	0	0	0	0	0	0
1107	CHD3	chromodomain helicase DNA binding protein 3	50.5	100	yes	0	0	0	0	0	0	0	0	0	0	0	0	0	0	0	0	0	0	0	0	0	0	0	0	0	0	0	0	0	0	0
26589	MRPL46	mitochondrial ribosomal protein L46	49	100	yes	0	0	0	0	0	0	0	0	0	0	0	0	0	0	0	0	0	0	0	0	0	0	0	0	0	0	0	0	0	0	0
54707	ATPBD1B	ATP binding domain 1 family, member B	37.5	100	yes	0	0	0	0	0	0	0	0	0	0	0	0	0	0	0	0	0	0	0	0	0	0	0	0	0	0	0	0	0	0	0
27248	C2orf30	chromosome 2 open reading frame 30	37	100	yes	0	0	0	0	0	0	0	0	0	0	0	0	0	0	0	0	0	0	0	0	0	0	0	0	0	0	0	0	0	0	0
6730	SRP68	signal recognition particle 68kDa	100	91.7431	no	0	0	0	0	0	0	0	0	0	0	1	0	0	0	1	0	0	0	0	0	0	0	1	0	0	0	0	0	6	0	0
26133	TRPC4AP	transient receptor potential cation channel, subfamily C, member 4 associated protein	80.5	100	yes	0	0	0	0	0	0	0	0	0	0	0	0	0	0	0	0	0	0	0	0	0	0	0	0	0	0	0	0	0	0	0
83700	JAM3	junctional adhesion molecule 3	75	91.4634	no	0	0	0	0	0	0	0	0	0	0	0	0	0	0	0	0	0	0	0	0	0	0	0	0	0	0	0	0	7	0	0
4035	LRP1	low density lipoprotein-related protein 1 (alpha-2-macroglobulin receptor)	50.5	100	yes	0	0	0	0	0	0	0	0	0	0	0	0	0	0	0	0	0	0	0	0	0	0	0	0	0	0	0	0	0	0	0
140460	ASB7	ankyrin repeat and SOCS box-containing 7	38	100	yes	0	0	0	0	0	0	0	0	0	0	0	0	0	0	0	0	0	0	0	0	0	0	0	0	0	0	0	0	0	0	0
2356	FPGS	folylpolyglutamate synthase	36.5	100	yes	0	0	0	0	0	0	0	0	0	0	0	0	0	0	0	0	0	0	0	0	0	0	0	0	0	0	0	0	0	0	0
692312	PPAN-P2RY11	PPAN-P2RY11	36.5	100	yes	0	0	0	0	0	0	0	0	0	0	0	0	0	0	0	0	0	0	0	0	0	0	0	0	0	0	0	0	0	0	0
84326	MGC13114	hypothetical protein MGC13114	77	100	yes	0	0	0	0	0	0	0	0	0	0	0	0	0	0	0	0	0	0	0	0	0	0	0	0	0	0	0	0	0	0	0
4795	NFKBIL1	nuclear factor of kappa light polypeptide gene enhancer in B-cells inhibitor-like 1	66.5	100	yes	0	0	0	0	0	0	0	0	0	0	0	0	0	0	0	0	0	0	0	0	0	0	0	0	0	0	0	0	0	0	0
10078	TSSC4	tumor suppressing subtransferable candidate 4	64	100	yes	0	0	0	0	0	0	0	0	0	0	0	0	0	0	0	0	0	0	0	0	0	0	0	0	0	0	0	0	0	0	0
64949	MRPS26	mitochondrial ribosomal protein S26	63.5	100	yes	0	0	0	0	0	0	0	0	0	0	0	0	0	0	0	0	0	0	0	0	0	0	0	0	0	0	0	0	0	0	0
27245	AHDC1	AT hook, DNA binding motif, containing 1	63.5	100	yes	0	0	0	0	0	0	0	0	0	0	0	0	0	0	0	0	0	0	0	0	0	0	0	0	0	0	0	0	0	0	0
5536	PPP5C	protein phosphatase 5, catalytic subunit	61	100	yes	0	0	0	0	0	0	0	0	0	0	0	0	0	0	0	0	0	0	0	0	0	0	0	0	0	0	0	0	0	0	0
6601	SMARCC2	SWI/SNF related, matrix associated, actin dependent regulator of chromatin, subfamily c, member 2	55.5	90.2439	no	0	0	0	6	0	0	0	0	0	0	0	0	0	0	0	0	0	0	0	0	0	0	0	0	0	0	0	0	0	0	0
84878	ZBTB45	zinc finger and BTB domain containing 45	51	100	yes	0	0	0	0	0	0	0	0	0	0	0	0	0	0	0	0	0	0	0	0	0	0	0	0	0	0	0	0	0	0	0
55153	SDAD1	SDA1 domain containing 1	49.5	100	yes	0	0	0	0	0	0	0	0	0	0	0	0	0	0	0	0	0	0	0	0	0	0	0	0	0	0	0	0	0	0	0
339122	RAB43	RAB43, member RAS oncogene family	42.5	100	yes	0	0	0	0	0	0	0	0	0	0	0	0	0	0	0	0	0	0	0	0	0	0	0	0	0	0	0	0	0	0	0
1856	DVL2	dishevelled, dsh homolog 2 (Drosophila)	41	100	yes	0	0	0	0	0	0	0	0	0	0	0	0	0	0	0	0	0	0	0	0	0	0	0	0	0	0	0	0	0	0	0
9605	C16orf7	chromosome 16 open reading frame 7	40.5	100	yes	0	0	0	0	0	0	0	0	0	0	0	0	0	0	0	0	0	0	0	0	0	0	0	0	0	0	0	0	0	0	0
6838	SURF6	surfeit 6	35.5	100	yes	0	0	0	0	0	0	0	0	0	0	0	0	0	0	0	0	0	0	0	0	0	0	0	0	0	0	0	0	0	0	0
93643	TJAP1	tight junction associated protein 1 (peripheral)	35.5	100	yes	0	0	0	0	0	0	0	0	0	0	0	0	0	0	0	0	0	0	0	0	0	0	0	0	0	0	0	0	0	0	0
79143	LENG4	leukocyte receptor cluster (LRC) member 4	156	100	yes	0	0	0	0	0	0	0	0	0	0	0	0	0	0	0	0	0	0	0	0	0	0	0	0	0	0	0	0	0	0	0
23542	MAPK8IP2	mitogen-activated protein kinase 8 interacting protein 2	109	100	yes	0	0	0	0	0	0	0	0	0	0	0	0	0	0	0	0	0	0	0	0	0	0	0	0	0	0	0	0	0	0	0
7108	TM7SF2	transmembrane 7 superfamily member 2	101.5	100	yes	0	0	0	0	0	0	0	0	0	0	0	0	0	0	0	0	0	0	0	0	0	0	0	0	0	0	0	0	0	0	0
1209	CLPTM1	cleft lip and palate associated transmembrane protein 1	88.5	100	yes	0	0	0	0	0	0	0	0	0	0	0	0	0	0	0	0	0	0	0	0	0	0	0	0	0	0	0	0	0	0	0
63874	ABHD4	abhydrolase domain containing 4	59	100	yes	0	0	0	0	0	0	0	0	0	0	0	0	0	0	0	0	0	0	0	0	0	0	0	0	0	0	0	0	0	0	0
26993	AKAP8L	A kinase (PRKA) anchor protein 8-like	56.5	100	yes	0	0	0	0	0	0	0	0	0	0	0	0	0	0	0	0	0	0	0	0	0	0	0	0	0	0	0	0	0	0	0
85378	TUBGCP6	tubulin, gamma complex associated protein 6	50.5	100	yes	0	0	0	0	0	0	0	0	0	0	0	0	0	0	0	0	0	0	0	0	0	0	0	0	0	0	0	0	0	0	0
10435	CDC42EP2	CDC42 effector protein (Rho GTPase binding) 2	45	83.3333	no	0	0	0	0	0	0	0	0	0	0	0	0	0	0	0	0	0	0	0	0	0	0	0	0	0	0	4	0	5	0	0
7366	UGT2B15	UDP glucuronosyltransferase 2 family, polypeptide B15	42	100	yes	0	0	0	0	0	0	0	0	0	0	0	0	0	0	0	0	0	0	0	0	0	0	0	0	0	0	0	0	0	0	0
55722	CEP72	centrosomal protein 72kDa	35.5	83.5294	no	0	0	0	0	0	0	0	0	0	0	0	0	0	0	0	0	0	0	0	0	2	0	0	0	5	0	0	0	0	0	0
124936	CYB5D2	cytochrome b5 domain containing 2	34.5	85.1852	no	0	0	0	0	0	6	0	0	0	0	0	0	0	0	0	0	0	0	0	0	0	0	0	0	0	0	0	0	0	0	0
1800	DPEP1	dipeptidase 1 (renal)	34.5	100	yes	0	0	0	0	0	0	0	0	0	0	0	0	0	0	0	0	0	0	0	0	0	0	0	0	0	0	0	0	0	0	0
2548	GAA	glucosidase, alpha; acid (Pompe disease, glycogen storage disease type II)	213.5	100	yes	0	0	0	0	0	0	0	0	0	0	0	0	0	0	0	0	0	0	0	0	0	0	0	0	0	0	0	0	0	0	0
8775	NAPA	N-ethylmaleimide-sensitive factor attachment protein, alpha	118.5	100	yes	0	0	0	0	0	0	0	0	0	0	0	0	0	0	0	0	0	0	0	0	0	0	0	0	0	0	0	0	0	0	0
93100	NAPRT1	nicotinate phosphoribosyltransferase domain containing 1	91.5	100	yes	0	0	0	0	0	0	0	0	0	0	0	0	0	0	0	0	0	0	0	0	0	0	0	0	0	0	0	0	0	0	0
4825	NKX6-1	NK6 transcription factor related, locus 1 (Drosophila)	78.5	100	yes	0	0	0	0	0	0	0	0	0	0	0	0	0	0	0	0	0	0	0	0	0	0	0	0	0	0	0	0	0	0	0
377711	KIAA1833	hypothetical protein KIAA1833	76	100	yes	0	0	0	0	0	0	0	0	0	0	0	0	0	0	0	0	0	0	0	0	0	0	0	0	0	0	0	0	0	0	0
55362	TMEM63B	transmembrane protein 63B	60.5	100	yes	0	0	0	0	0	0	0	0	0	0	0	0	0	0	0	0	0	0	0	0	0	0	0	0	0	0	0	0	0	0	0
5707	PSMD1	proteasome (prosome, macropain) 26S subunit, non-ATPase, 1	53.5	84.252	no	0	6	0	4	0	0	0	0	0	0	0	0	0	0	0	0	0	0	0	0	0	0	0	0	0	0	0	0	0	0	0
115939	C16orf42	chromosome 16 open reading frame 42	52.5	100	yes	0	0	0	0	0	0	0	0	0	0	0	0	0	0	0	0	0	0	0	0	0	0	0	0	0	0	0	0	0	0	0
29089	UBE2T	ubiquitin-conjugating enzyme E2T (putative)	33.5	100	yes	0	0	0	0	0	0	0	0	0	0	0	0	0	0	0	0	0	0	0	0	0	0	0	0	0	0	0	0	0	0	0
2740	GLP1R	glucagon-like peptide 1 receptor	33.5	100	yes	0	0	0	0	0	0	0	0	0	0	0	0	0	0	0	0	0	0	0	0	0	0	0	0	0	0	0	0	0	0	0
220002	CYBASC3	cytochrome b, ascorbate dependent 3	33.5	100	yes	0	0	0	0	0	0	0	0	0	0	0	0	0	0	0	0	0	0	0	0	0	0	0	0	0	0	0	0	0	0	0
57617	VPS18	vacuolar protein sorting 18 homolog (S. cerevisiae)	109	100	yes	0	0	0	0	0	0	0	0	0	0	0	0	0	0	0	0	0	0	0	0	0	0	0	0	0	0	0	0	0	0	0
25837	RAB26	RAB26, member RAS oncogene family	106	100	yes	0	0	0	0	0	0	0	0	0	0	0	0	0	0	0	0	0	0	0	0	0	0	0	0	0	0	0	0	0	0	0
54858	PGPEP1	pyroglutamyl-peptidase I	88	100	yes	0	0	0	0	0	0	0	0	0	0	0	0	0	0	0	0	0	0	0	0	0	0	0	0	0	0	0	0	0	0	0
2621	GAS6	growth arrest-specific 6	71	100	yes	0	0	0	0	0	0	0	0	0	0	0	0	0	0	0	0	0	0	0	0	0	0	0	0	0	0	0	0	0	0	0
84364	ZNF289	zinc finger protein 289, ID1 regulated	38	100	yes	0	0	0	0	0	0	0	0	0	0	0	0	0	0	0	0	0	0	0	0	0	0	0	0	0	0	0	0	0	0	0
10844	TUBGCP2	tubulin, gamma complex associated protein 2	32.5	100	yes	0	0	0	0	0	0	0	0	0	0	0	0	0	0	0	0	0	0	0	0	0	0	0	0	0	0	0	0	0	0	0
9138	ARHGEF1	Rho guanine nucleotide exchange factor (GEF) 1	32.5	100	yes	0	0	0	0	0	0	0	0	0	0	0	0	0	0	0	0	0	0	0	0	0	0	0	0	0	0	0	0	0	0	0
114904	C1QTNF6	C1q and tumor necrosis factor related protein 6	32.5	100	yes	0	0	0	0	0	0	0	0	0	0	0	0	0	0	0	0	0	0	0	0	0	0	0	0	0	0	0	0	0	0	0
78986	DUSP26	dual specificity phosphatase 26 (putative)	32.5	100	yes	0	0	0	0	0	0	0	0	0	0	0	0	0	0	0	0	0	0	0	0	0	0	0	0	0	0	0	0	0	0	0
8233	ZRSR2	zinc finger (CCCH type), RNA-binding motif and serine/arginine rich 2	32.5	100	yes	0	0	0	0	0	0	0	0	0	0	0	0	0	0	0	0	0	0	0	0	0	0	0	0	0	0	0	0	0	0	0
652995	UCA1	urothelial cancer associated 1	191	90.9524	no	0	0	0	0	0	0	0	0	0	0	0	0	0	0	0	0	0	0	0	0	0	0	0	0	4	0	0	0	15	0	0
51619	UBE2D4	ubiquitin-conjugating enzyme E2D 4 (putative)	49	100	yes	0	0	0	0	0	0	0	0	0	0	0	0	0	0	0	0	0	0	0	0	0	0	0	0	0	0	0	0	0	0	0
3170	FOXA2	forkhead box A2	147.5	100	yes	0	0	0	0	0	0	0	0	0	0	0	0	0	0	0	0	0	0	0	0	0	0	0	0	0	0	0	0	0	0	0
253982	ASPHD1	aspartate beta-hydroxylase domain containing 1	81.5	100	yes	0	0	0	0	0	0	0	0	0	0	0	0	0	0	0	0	0	0	0	0	0	0	0	0	0	0	0	0	0	0	0
3425	IDUA	iduronidase, alpha-L-	76.5	100	yes	0	0	0	0	0	0	0	0	0	0	0	0	0	0	0	0	0	0	0	0	0	0	0	0	0	0	0	0	0	0	0
3177	SLC29A2	solute carrier family 29 (nucleoside transporters), member 2	71.5	100	yes	0	0	0	0	0	0	0	0	0	0	0	0	0	0	0	0	0	0	0	0	0	0	0	0	0	0	0	0	0	0	0
286262	C9orf75	chromosome 9 open reading frame 75	66	100	yes	0	0	0	0	0	0	0	0	0	0	0	0	0	0	0	0	0	0	0	0	0	0	0	0	0	0	0	0	0	0	0
147700	KLC3	kinesin light chain 3	47	100	yes	0	0	0	0	0	0	0	0	0	0	0	0	0	0	0	0	0	0	0	0	0	0	0	0	0	0	0	0	0	0	0
54985	HCFC1R1	host cell factor C1 regulator 1 (XPO1 dependent)	45.5	100	yes	0	0	0	0	0	0	0	0	0	0	0	0	0	0	0	0	0	0	0	0	0	0	0	0	0	0	0	0	0	0	0
23067	SETD1B	SET domain containing 1B	31.5	100	yes	0	0	0	0	0	0	0	0	0	0	0	0	0	0	0	0	0	0	0	0	0	0	0	0	0	0	0	0	0	0	0
23144	ZC3H3	zinc finger CCCH-type containing 3	52	100	yes	0	0	0	0	0	0	0	0	0	0	0	0	0	0	0	0	0	0	0	0	0	0	0	0	0	0	0	0	0	0	0
6199	RPS6KB2	ribosomal protein S6 kinase, 70kDa, polypeptide 2	45	100	yes	0	0	0	0	0	0	0	0	0	0	0	0	0	0	0	0	0	0	0	0	0	0	0	0	0	0	0	0	0	0	0
54531	MIER2	mesoderm induction early response 1, family member 2	97.5	100	yes	0	0	0	0	0	0	0	0	0	0	0	0	0	0	0	0	0	0	0	0	0	0	0	0	0	0	0	0	0	0	0
11054	OGFR	opioid growth factor receptor	76	100	yes	0	0	0	0	0	0	0	0	0	0	0	0	0	0	0	0	0	0	0	0	0	0	0	0	0	0	0	0	0	0	0
51588	PIAS4	protein inhibitor of activated STAT, 4	73	100	yes	0	0	0	0	0	0	0	0	0	0	0	0	0	0	0	0	0	0	0	0	0	0	0	0	0	0	0	0	0	0	0
64118	DUS1L	dihydrouridine synthase 1-like (S. cerevisiae)	49.5	100	yes	0	0	0	0	0	0	0	0	0	0	0	0	0	0	0	0	0	0	0	0	0	0	0	0	0	0	0	0	0	0	0
56265	CPXM1	carboxypeptidase X (M14 family), member 1	47	100	yes	0	0	0	0	0	0	0	0	0	0	0	0	0	0	0	0	0	0	0	0	0	0	0	0	0	0	0	0	0	0	0
6523	SLC5A1	solute carrier family 5 (sodium/glucose cotransporter), member 1	42	100	yes	0	0	0	0	0	0	0	0	0	0	0	0	0	0	0	0	0	0	0	0	0	0	0	0	0	0	0	0	0	0	0
56975	FAM20C	family with sequence similarity 20, member C	40	100	yes	0	0	0	0	0	0	0	0	0	0	0	0	0	0	0	0	0	0	0	0	0	0	0	0	0	0	0	0	0	0	0
7514	XPO1	exportin 1 (CRM1 homolog, yeast)	30.5	100	yes	0	0	0	0	0	0	0	0	0	0	0	0	0	0	0	0	0	0	0	0	0	0	0	0	0	0	0	0	0	0	0
6904	TBCD	tubulin folding cofactor D	30.5	100	yes	0	0	0	0	0	0	0	0	0	0	0	0	0	0	0	0	0	0	0	0	0	0	0	0	0	0	0	0	0	0	0
7036	TFR2	transferrin receptor 2	30.5	100	yes	0	0	0	0	0	0	0	0	0	0	0	0	0	0	0	0	0	0	0	0	0	0	0	0	0	0	0	0	0	0	0
7832	BTG2	BTG family, member 2	82.5	85.4922	no	4	0	0	0	0	0	0	0	0	0	0	0	2	0	0	0	0	0	0	0	0	0	0	0	0	5	0	3	0	0	0
55168	MRPS18A	mitochondrial ribosomal protein S18A	79	100	yes	0	0	0	0	0	0	0	0	0	0	0	0	0	0	0	0	0	0	0	0	0	0	0	0	0	0	0	0	0	0	0
64748	LPPR2	lipid phosphate phosphatase-related protein type 2	60.5	100	yes	0	0	0	0	0	0	0	0	0	0	0	0	0	0	0	0	0	0	0	0	0	0	0	0	0	0	0	0	0	0	0
7320	UBE2B	ubiquitin-conjugating enzyme E2B (RAD6 homolog)	54	100	yes	0	0	0	0	0	0	0	0	0	0	0	0	0	0	0	0	0	0	0	0	0	0	0	0	0	0	0	0	0	0	0
9136	RRP9	RRP9, small subunit (SSU) processome component, homolog (yeast)	52.5	100	yes	0	0	0	0	0	0	0	0	0	0	0	0	0	0	0	0	0	0	0	0	0	0	0	0	0	0	0	0	0	0	0
23463	ICMT	isoprenylcysteine carboxyl methyltransferase	51.5	100	yes	0	0	0	0	0	0	0	0	0	0	0	0	0	0	0	0	0	0	0	0	0	0	0	0	0	0	0	0	0	0	0
1066	CES1	carboxylesterase 1 (monocyte/macrophage serine esterase 1)	44	100	yes	0	0	0	0	0	0	0	0	0	0	0	0	0	0	0	0	0	0	0	0	0	0	0	0	0	0	0	0	0	0	0
26205	GMEB2	glucocorticoid modulatory element binding protein 2	43.5	100	yes	0	0	0	0	0	0	0	0	0	0	0	0	0	0	0	0	0	0	0	0	0	0	0	0	0	0	0	0	0	0	0
7709	ZBTB17	zinc finger and BTB domain containing 17	39.5	100	yes	0	0	0	0	0	0	0	0	0	0	0	0	0	0	0	0	0	0	0	0	0	0	0	0	0	0	0	0	0	0	0
126119	JOSD2	Josephin domain containing 2	37	100	yes	0	0	0	0	0	0	0	0	0	0	0	0	0	0	0	0	0	0	0	0	0	0	0	0	0	0	0	0	0	0	0
92170	MTG1	mitochondrial GTPase 1 homolog (S. cerevisiae)	29.5	100	yes	0	0	0	0	0	0	0	0	0	0	0	0	0	0	0	0	0	0	0	0	0	0	0	0	0	0	0	0	0	0	0
81606	LBH	limb bud and heart development homolog (mouse)	29.5	100	yes	0	0	0	0	0	0	0	0	0	0	0	0	0	0	0	0	0	0	0	0	0	0	0	0	0	0	0	0	0	0	0
55909	BIN3	bridging integrator 3	29.5	100	yes	0	0	0	0	0	0	0	0	0	0	0	0	0	0	0	0	0	0	0	0	0	0	0	0	0	0	0	0	0	0	0
10736	SIX2	sine oculis homeobox homolog 2 (Drosophila)	29.5	100	yes	0	0	0	0	0	0	0	0	0	0	0	0	0	0	0	0	0	0	0	0	0	0	0	0	0	0	0	0	0	0	0
50632	DRD1IP	dopamine receptor D1 interacting protein	149	100	yes	0	0	0	0	0	0	0	0	0	0	0	0	0	0	0	0	0	0	0	0	0	0	0	0	0	0	0	0	0	0	0
29903	CCDC106	coiled-coil domain containing 106	109.5	100	yes	0	0	0	0	0	0	0	0	0	0	0	0	0	0	0	0	0	0	0	0	0	0	0	0	0	0	0	0	0	0	0
124402	FAM100A	family with sequence similarity 100, member A	43	100	yes	0	0	0	0	0	0	0	0	0	0	0	0	0	0	0	0	0	0	0	0	0	0	0	0	0	0	0	0	0	0	0
79901	CYBRD1	cytochrome b reductase 1	36	100	yes	0	0	0	0	0	0	0	0	0	0	0	0	0	0	0	0	0	0	0	0	0	0	0	0	0	0	0	0	0	0	0
29775	CARD10	caspase recruitment domain family, member 10	35	100	yes	0	0	0	0	0	0	0	0	0	0	0	0	0	0	0	0	0	0	0	0	0	0	0	0	0	0	0	0	0	0	0
160	AP2A1	adaptor-related protein complex 2, alpha 1 subunit	33.5	100	yes	0	0	0	0	0	0	0	0	0	0	0	0	0	0	0	0	0	0	0	0	0	0	0	0	0	0	0	0	0	0	0
51368	TEX264	testis expressed sequence 264	137	100	yes	0	0	0	0	0	0	0	0	0	0	0	0	0	0	0	0	0	0	0	0	0	0	0	0	0	0	0	0	0	0	0
7343	UBTF	upstream binding transcription factor, RNA polymerase I	104	100	yes	0	0	0	0	0	0	0	0	0	0	0	0	0	0	0	0	0	0	0	0	0	0	0	0	0	0	0	0	0	0	0
5971	RELB	v-rel reticuloendotheliosis viral oncogene homolog B, nuclear factor of kappa light polypeptide gene enhancer in B-cells 3 (avian)	37.5	100	yes	0	0	0	0	0	0	0	0	0	0	0	0	0	0	0	0	0	0	0	0	0	0	0	0	0	0	0	0	0	0	0
23173	METAP1	methionyl aminopeptidase 1	32.5	100	yes	0	0	0	0	0	0	0	0	0	0	0	0	0	0	0	0	0	0	0	0	0	0	0	0	0	0	0	0	0	0	0
220992	ZNF485	zinc finger protein 485	28.5	100	yes	0	0	0	0	0	0	0	0	0	0	0	0	0	0	0	0	0	0	0	0	0	0	0	0	0	0	0	0	0	0	0
9146	HGS	hepatocyte growth factor-regulated tyrosine kinase substrate	119.5	100	yes	0	0	0	0	0	0	0	0	0	0	0	0	0	0	0	0	0	0	0	0	0	0	0	0	0	0	0	0	0	0	0
22839	DLGAP4	discs, large (Drosophila) homolog-associated protein 4	80.5	100	yes	0	0	0	0	0	0	0	0	0	0	0	0	0	0	0	0	0	0	0	0	0	0	0	0	0	0	0	0	0	0	0
80346	REEP4	receptor accessory protein 4	50.5	100	yes	0	0	0	0	0	0	0	0	0	0	0	0	0	0	0	0	0	0	0	0	0	0	0	0	0	0	0	0	0	0	0
9658	ZNF516	zinc finger protein 516	32.5	100	yes	0	0	0	0	0	0	0	0	0	0	0	0	0	0	0	0	0	0	0	0	0	0	0	0	0	0	0	0	0	0	0
2904	GRIN2B	glutamate receptor, ionotropic, N-methyl D-aspartate 2B	28	100	yes	0	0	0	0	0	0	0	0	0	0	0	0	0	0	0	0	0	0	0	0	0	0	0	0	0	0	0	0	0	0	0
84872	ZC3H10	zinc finger CCCH-type containing 10	28	100	yes	0	0	0	0	0	0	0	0	0	0	0	0	0	0	0	0	0	0	0	0	0	0	0	0	0	0	0	0	0	0	0
5192	PEX10	peroxisome biogenesis factor 10	28	100	yes	0	0	0	0	0	0	0	0	0	0	0	0	0	0	0	0	0	0	0	0	0	0	0	0	0	0	0	0	0	0	0
51673	CGI-38	brain specific protein	224	94.5148	no	0	0	0	0	0	0	0	0	4	6	0	0	0	0	0	0	0	0	0	0	2	0	0	0	0	0	0	0	1	0	0
90313	TP53I13	tumor protein p53 inducible protein 13	121	100	yes	0	0	0	0	0	0	0	0	0	0	0	0	0	0	0	0	0	0	0	0	0	0	0	0	0	0	0	0	0	0	0
284598	FLJ39609	hypothetical protein FLJ39609	36	85.7143	no	0	0	0	0	0	0	0	0	0	0	0	0	0	0	0	0	0	0	6	0	0	0	0	0	0	0	0	0	0	0	0
6649	SOD3	superoxide dismutase 3, extracellular	27.5	100	yes	0	0	0	0	0	0	0	0	0	0	0	0	0	0	0	0	0	0	0	0	0	0	0	0	0	0	0	0	0	0	0
22901	ARSG	arylsulfatase G	27.5	100	yes	0	0	0	0	0	0	0	0	0	0	0	0	0	0	0	0	0	0	0	0	0	0	0	0	0	0	0	0	0	0	0
92305	TMEM129	transmembrane protein 129	53.5	100	yes	0	0	0	0	0	0	0	0	0	0	0	0	0	0	0	0	0	0	0	0	0	0	0	0	0	0	0	0	0	0	0
2014	EMP3	epithelial membrane protein 3	44	100	yes	0	0	0	0	0	0	0	0	0	0	0	0	0	0	0	0	0	0	0	0	0	0	0	0	0	0	0	0	0	0	0
7226	TRPM2	transient receptor potential cation channel, subfamily M, member 2	32.5	100	yes	0	0	0	0	0	0	0	0	0	0	0	0	0	0	0	0	0	0	0	0	0	0	0	0	0	0	0	0	0	0	0
29105	C16orf80	chromosome 16 open reading frame 80	27	100	yes	0	0	0	0	0	0	0	0	0	0	0	0	0	0	0	0	0	0	0	0	0	0	0	0	0	0	0	0	0	0	0
2738	GLI4	GLI-Kruppel family member GLI4	27	100	yes	0	0	0	0	0	0	0	0	0	0	0	0	0	0	0	0	0	0	0	0	0	0	0	0	0	0	0	0	0	0	0
10421	CD2BP2	CD2 (cytoplasmic tail) binding protein 2	114.5	100	yes	0	0	0	0	0	0	0	0	0	0	0	0	0	0	0	0	0	0	0	0	0	0	0	0	0	0	0	0	0	0	0
25829	C22orf5	chromosome 22 open reading frame 5	77	91.6667	no	0	0	0	0	0	0	0	0	0	0	0	0	7	0	0	0	0	0	0	0	0	0	0	0	0	0	0	0	0	0	0
4588	MUC6	mucin 6, oligomeric mucus/gel-forming	71.5	100	yes	0	0	0	0	0	0	0	0	0	0	0	0	0	0	0	0	0	0	0	0	0	0	0	0	0	0	0	0	0	0	0
1912	PHC2	polyhomeotic homolog 2 (Drosophila)	61	100	yes	0	0	0	0	0	0	0	0	0	0	0	0	0	0	0	0	0	0	0	0	0	0	0	0	0	0	0	0	0	0	0
155066	ATP6V0E2	ATPase, H+ transporting V0 subunit e2	52	100	yes	0	0	0	0	0	0	0	0	0	0	0	0	0	0	0	0	0	0	0	0	0	0	0	0	0	0	0	0	0	0	0
51706	CYB5R1	cytochrome b5 reductase 1	28	96.5517	no	0	0	0	0	0	0	0	0	0	0	0	0	0	0	0	0	0	0	0	0	0	0	1	0	0	0	0	0	0	0	0
91133	L3MBTL4	l(3)mbt-like 4 (Drosophila)	27.5	100	yes	0	0	0	0	0	0	0	0	0	0	0	0	0	0	0	0	0	0	0	0	0	0	0	0	0	0	0	0	0	0	0
124401	ANKS3	ankyrin repeat and sterile alpha motif domain containing 3	26.5	100	yes	0	0	0	0	0	0	0	0	0	0	0	0	0	0	0	0	0	0	0	0	0	0	0	0	0	0	0	0	0	0	0
6415	SEPW1	selenoprotein W, 1	50.5	100	yes	0	0	0	0	0	0	0	0	0	0	0	0	0	0	0	0	0	0	0	0	0	0	0	0	0	0	0	0	0	0	0
55101	FLJ10241	hypothetical protein FLJ10241	48.5	100	yes	0	0	0	0	0	0	0	0	0	0	0	0	0	0	0	0	0	0	0	0	0	0	0	0	0	0	0	0	0	0	0
3491	CYR61	cysteine-rich, angiogenic inducer, 61	26	100	yes	0	0	0	0	0	0	0	0	0	0	0	0	0	0	0	0	0	0	0	0	0	0	0	0	0	0	0	0	0	0	0
91647	ATPAF2	ATP synthase mitochondrial F1 complex assembly factor 2	89	100	yes	0	0	0	0	0	0	0	0	0	0	0	0	0	0	0	0	0	0	0	0	0	0	0	0	0	0	0	0	0	0	0
125988	P117	hypothetical protein P117	81	100	yes	0	0	0	0	0	0	0	0	0	0	0	0	0	0	0	0	0	0	0	0	0	0	0	0	0	0	0	0	0	0	0
6494	SIPA1	signal-induced proliferation-associated gene 1	69.5	100	yes	0	0	0	0	0	0	0	0	0	0	0	0	0	0	0	0	0	0	0	0	0	0	0	0	0	0	0	0	0	0	0
148156	ZNF558	zinc finger protein 558	47.5	100	yes	0	0	0	0	0	0	0	0	0	0	0	0	0	0	0	0	0	0	0	0	0	0	0	0	0	0	0	0	0	0	0
60678	EEFSEC	eukaryotic elongation factor, selenocysteine-tRNA-specific	42.5	84.1584	no	0	0	0	0	0	0	0	0	0	0	0	0	0	0	0	0	0	0	0	0	0	0	0	0	0	0	0	0	8	0	0
80331	DNAJC5	DnaJ (Hsp40) homolog, subfamily C, member 5	36.5	87.9518	no	0	0	0	0	0	0	0	0	0	0	0	0	0	0	0	0	0	0	0	0	0	0	5	0	0	0	0	0	0	0	0
3643	INSR	insulin receptor	25.5	80.9524	no	0	0	0	0	0	0	0	0	0	0	0	0	0	0	0	0	0	0	0	0	0	0	6	0	0	0	0	0	0	0	0
65990	C16orf24	chromosome 16 open reading frame 24	25.5	100	yes	0	0	0	0	0	0	0	0	0	0	0	0	0	0	0	0	0	0	0	0	0	0	0	0	0	0	0	0	0	0	0
3338	DNAJC4	DnaJ (Hsp40) homolog, subfamily C, member 4	75.5	94.9686	no	4	0	0	0	0	0	0	0	0	0	0	0	0	0	0	0	0	0	0	0	0	0	0	0	0	0	0	0	0	0	0
955	ENTPD6	ectonucleoside triphosphate diphosphohydrolase 6 (putative function)	70	100	yes	0	0	0	0	0	0	0	0	0	0	0	0	0	0	0	0	0	0	0	0	0	0	0	0	0	0	0	0	0	0	0
55151	TMEM38B	transmembrane protein 38B	30.5	100	yes	0	0	0	0	0	0	0	0	0	0	0	0	0	0	0	0	0	0	0	0	0	0	0	0	0	0	0	0	0	0	0
4811	NID1	nidogen 1	59	100	yes	0	0	0	0	0	0	0	0	0	0	0	0	0	0	0	0	0	0	0	0	0	0	0	0	0	0	0	0	0	0	0
6603	SMARCD2	SWI/SNF related, matrix associated, actin dependent regulator of chromatin, subfamily d, member 2	54	91.5254	no	0	0	0	0	0	0	0	0	0	0	0	0	0	3	0	0	0	0	0	0	0	0	0	0	2	0	0	0	0	0	0
64342	HS1BP3	HCLS1 binding protein 3	51.5	100	yes	0	0	0	0	0	0	0	0	0	0	0	0	0	0	0	0	0	0	0	0	0	0	0	0	0	0	0	0	0	0	0
92912	UBE2Q2	ubiquitin-conjugating enzyme E2Q (putative) 2	42.5	100	yes	0	0	0	0	0	0	0	0	0	0	0	0	0	0	0	0	0	0	0	0	0	0	0	0	0	0	0	0	0	0	0
80198	MUS81	MUS81 endonuclease homolog (S. cerevisiae)	42.5	100	yes	0	0	0	0	0	0	0	0	0	0	0	0	0	0	0	0	0	0	0	0	0	0	0	0	0	0	0	0	0	0	0
54976	C20orf27	chromosome 20 open reading frame 27	31	100	yes	0	0	0	0	0	0	0	0	0	0	0	0	0	0	0	0	0	0	0	0	0	0	0	0	0	0	0	0	0	0	0
65977	PLEKHA3	pleckstrin homology domain containing, family A (phosphoinositide binding specific) member 3	26	81.25	no	0	0	0	0	0	0	0	0	0	0	0	0	0	0	0	0	0	0	0	0	0	0	0	0	6	0	0	0	0	0	0
8694	DGAT1	diacylglycerol O-acyltransferase homolog 1 (mouse)	149	100	yes	0	0	0	0	0	0	0	0	0	0	0	0	0	0	0	0	0	0	0	0	0	0	0	0	0	0	0	0	0	0	0
9322	TRIP10	thyroid hormone receptor interactor 10	66.5	82.6087	no	0	0	0	0	0	0	0	0	0	0	0	0	0	0	0	0	0	2	12	0	0	0	0	0	0	0	0	0	0	0	0
10120	ACTR1B	ARP1 actin-related protein 1 homolog B, centractin beta (yeast)	52	100	yes	0	0	0	0	0	0	0	0	0	0	0	0	0	0	0	0	0	0	0	0	0	0	0	0	0	0	0	0	0	0	0
390082	OR52E5	olfactory receptor, family 52, subfamily E, member 5	36.5	100	yes	0	0	0	0	0	0	0	0	0	0	0	0	0	0	0	0	0	0	0	0	0	0	0	0	0	0	0	0	0	0	0
115123	2007-03-03	membrane-associated ring finger (C3HC4) 3	26.5	100	yes	0	0	0	0	0	0	0	0	0	0	0	0	0	0	0	0	0	0	0	0	0	0	0	0	0	0	0	0	0	0	0
9572	NR1D1	nuclear receptor subfamily 1, group D, member 1	25.5	100	yes	0	0	0	0	0	0	0	0	0	0	0	0	0	0	0	0	0	0	0	0	0	0	0	0	0	0	0	0	0	0	0
54958	TMEM160	transmembrane protein 160	24	100	yes	0	0	0	0	0	0	0	0	0	0	0	0	0	0	0	0	0	0	0	0	0	0	0	0	0	0	0	0	0	0	0
10226	M6PRBP1	mannose-6-phosphate receptor binding protein 1	24	100	yes	0	0	0	0	0	0	0	0	0	0	0	0	0	0	0	0	0	0	0	0	0	0	0	0	0	0	0	0	0	0	0
27237	ARHGEF16	Rho guanine exchange factor (GEF) 16	24	100	yes	0	0	0	0	0	0	0	0	0	0	0	0	0	0	0	0	0	0	0	0	0	0	0	0	0	0	0	0	0	0	0
10636	RGS14	regulator of G-protein signalling 14	65	100	yes	0	0	0	0	0	0	0	0	0	0	0	0	0	0	0	0	0	0	0	0	0	0	0	0	0	0	0	0	0	0	0
58526	MID1IP1	MID1 interacting protein 1 (gastrulation specific G12 homolog (zebrafish))	52	100	yes	0	0	0	0	0	0	0	0	0	0	0	0	0	0	0	0	0	0	0	0	0	0	0	0	0	0	0	0	0	0	0
56924	PAK6	p21(CDKN1A)-activated kinase 6	38	88.3721	no	0	0	0	0	0	0	0	0	0	0	0	0	0	0	0	0	0	0	0	0	0	0	0	0	5	0	0	0	0	0	0
56666	PANX2	pannexin 2	33.5	100	yes	0	0	0	0	0	0	0	0	0	0	0	0	0	0	0	0	0	0	0	0	0	0	0	0	0	0	0	0	0	0	0
151516	SASP	skin aspartic protease	33.5	100	yes	0	0	0	0	0	0	0	0	0	0	0	0	0	0	0	0	0	0	0	0	0	0	0	0	0	0	0	0	0	0	0
11129	SFRS16	splicing factor, arginine/serine-rich 16	23.5	100	yes	0	0	0	0	0	0	0	0	0	0	0	0	0	0	0	0	0	0	0	0	0	0	0	0	0	0	0	0	0	0	0
399563	FLJ43806	hypothetical protein FLJ43806	23.5	100	yes	0	0	0	0	0	0	0	0	0	0	0	0	0	0	0	0	0	0	0	0	0	0	0	0	0	0	0	0	0	0	0
8677	STX10	syntaxin 10	23.5	100	yes	0	0	0	0	0	0	0	0	0	0	0	0	0	0	0	0	0	0	0	0	0	0	0	0	0	0	0	0	0	0	0
4125	MAN2B1	mannosidase, alpha, class 2B, member 1	23.5	100	yes	0	0	0	0	0	0	0	0	0	0	0	0	0	0	0	0	0	0	0	0	0	0	0	0	0	0	0	0	0	0	0
6814	STXBP3	syntaxin binding protein 3	69.5	86.3354	no	0	0	0	0	0	0	0	6	0	0	0	0	0	0	0	0	0	0	0	0	0	0	0	0	0	0	0	0	5	0	0
91663	MYADM	myeloid-associated differentiation marker	44	80	no	0	0	0	0	0	0	0	0	0	0	0	0	2	0	0	0	0	0	0	0	2	0	5	0	0	0	0	0	2	0	0
59307	SIGIRR	single immunoglobulin and toll-interleukin 1 receptor (TIR) domain	42.5	85.8586	no	0	0	5	0	2	0	0	0	0	0	0	0	0	0	0	0	0	0	0	0	0	0	0	0	0	0	0	0	0	0	0
286343	C9orf150	chromosome 9 open reading frame 150	38.5	100	yes	0	0	0	0	0	0	0	0	0	0	0	0	0	0	0	0	0	0	0	0	0	0	0	0	0	0	0	0	0	0	0
221061	C10orf38	chromosome 10 open reading frame 38	34	100	yes	0	0	0	0	0	0	0	0	0	0	0	0	0	0	0	0	0	0	0	0	0	0	0	0	0	0	0	0	0	0	0
84261	FBXW9	F-box and WD-40 domain protein 9	27	100	yes	0	0	0	0	0	0	0	0	0	0	0	0	0	0	0	0	0	0	0	0	0	0	0	0	0	0	0	0	0	0	0
56342	PPAN	peter pan homolog (Drosophila)	24.5	100	yes	0	0	0	0	0	0	0	0	0	0	0	0	0	0	0	0	0	0	0	0	0	0	0	0	0	0	0	0	0	0	0
91304	C19orf6	chromosome 19 open reading frame 6	23	100	yes	0	0	0	0	0	0	0	0	0	0	0	0	0	0	0	0	0	0	0	0	0	0	0	0	0	0	0	0	0	0	0
1892	ECHS1	enoyl Coenzyme A hydratase, short chain, 1, mitochondrial	23	100	yes	0	0	0	0	0	0	0	0	0	0	0	0	0	0	0	0	0	0	0	0	0	0	0	0	0	0	0	0	0	0	0
7456	WIPF1	WAS/WASL interacting protein family, member 1	23	100	yes	0	0	0	0	0	0	0	0	0	0	0	0	0	0	0	0	0	0	0	0	0	0	0	0	0	0	0	0	0	0	0
6927	TCF1	transcription factor 1, hepatic; LF-B1, hepatic nuclear factor (HNF1), albumin proximal factor	23	100	yes	0	0	0	0	0	0	0	0	0	0	0	0	0	0	0	0	0	0	0	0	0	0	0	0	0	0	0	0	0	0	0
10514	MYBBP1A	MYB binding protein (P160) 1a	97.5	100	yes	0	0	0	0	0	0	0	0	0	0	0	0	0	0	0	0	0	0	0	0	0	0	0	0	0	0	0	0	0	0	0
8710	SERPINB7	serpin peptidase inhibitor, clade B (ovalbumin), member 7	86.5	92.5134	no	0	0	0	0	0	0	0	0	0	0	0	7	0	0	0	0	0	0	0	0	0	0	0	0	0	0	0	0	0	0	0
6448	SGSH	N-sulfoglucosamine sulfohydrolase (sulfamidase)	42	100	yes	0	0	0	0	0	0	0	0	0	0	0	0	0	0	0	0	0	0	0	0	0	0	0	0	0	0	0	0	0	0	0
80233	C17orf70	chromosome 17 open reading frame 70	41.5	100	yes	0	0	0	0	0	0	0	0	0	0	0	0	0	0	0	0	0	0	0	0	0	0	0	0	0	0	0	0	0	0	0
132158	GLYCTK	glycerate kinase	28.5	100	yes	0	0	0	0	0	0	0	0	0	0	0	0	0	0	0	0	0	0	0	0	0	0	0	0	0	0	0	0	0	0	0
3073	HEXA	hexosaminidase A (alpha polypeptide)	25.5	100	yes	0	0	0	0	0	0	0	0	0	0	0	0	0	0	0	0	0	0	0	0	0	0	0	0	0	0	0	0	0	0	0
678	ZFP36L2	zinc finger protein 36, C3H type-like 2	22.5	100	yes	0	0	0	0	0	0	0	0	0	0	0	0	0	0	0	0	0	0	0	0	0	0	0	0	0	0	0	0	0	0	0
90	ACVR1	activin A receptor, type I	22.5	100	yes	0	0	0	0	0	0	0	0	0	0	0	0	0	0	0	0	0	0	0	0	0	0	0	0	0	0	0	0	0	0	0
79699	ZYG11B	zyg-11 homolog B (C. elegans)	22.5	100	yes	0	0	0	0	0	0	0	0	0	0	0	0	0	0	0	0	0	0	0	0	0	0	0	0	0	0	0	0	0	0	0
81926	FAM108A1	family with sequence similarity 108, member A1	172.5	100	yes	0	0	0	0	0	0	0	0	0	0	0	0	0	0	0	0	0	0	0	0	0	0	0	0	0	0	0	0	0	0	0
144983	RP11-78J21.1	heterogeneous nuclear ribonucleoprotein A1-like	56	80	no	3	0	0	2	0	0	2	0	0	0	0	2	0	0	0	0	0	0	0	0	0	0	0	0	5	0	0	0	0	0	0
79720	VPS37B	vacuolar protein sorting 37 homolog B (S. cerevisiae)	55	100	yes	0	0	0	0	0	0	0	0	0	0	0	0	0	0	0	0	0	0	0	0	0	0	0	0	0	0	0	0	0	0	0
7048	TGFBR2	transforming growth factor, beta receptor II (70/80kDa)	44.5	100	yes	0	0	0	0	0	0	0	0	0	0	0	0	0	0	0	0	0	0	0	0	0	0	0	0	0	0	0	0	0	0	0
6598	SMARCB1	SWI/SNF related, matrix associated, actin dependent regulator of chromatin, subfamily b, member 1	25	100	yes	0	0	0	0	0	0	0	0	0	0	0	0	0	0	0	0	0	0	0	0	0	0	0	0	0	0	0	0	0	0	0
7553	ZNF7	zinc finger protein 7	22	100	yes	0	0	0	0	0	0	0	0	0	0	0	0	0	0	0	0	0	0	0	0	0	0	0	0	0	0	0	0	0	0	0
5331	PLCB3	phospholipase C, beta 3 (phosphatidylinositol-specific)	22	100	yes	0	0	0	0	0	0	0	0	0	0	0	0	0	0	0	0	0	0	0	0	0	0	0	0	0	0	0	0	0	0	0
54978	C2orf18	chromosome 2 open reading frame 18	22	100	yes	0	0	0	0	0	0	0	0	0	0	0	0	0	0	0	0	0	0	0	0	0	0	0	0	0	0	0	0	0	0	0
11147	HHLA3	HERV-H LTR-associating 3	22	100	yes	0	0	0	0	0	0	0	0	0	0	0	0	0	0	0	0	0	0	0	0	0	0	0	0	0	0	0	0	0	0	0
124044	C16orf76	chromosome 16 open reading frame 76	60.5	100	yes	0	0	0	0	0	0	0	0	0	0	0	0	0	0	0	0	0	0	0	0	0	0	0	0	0	0	0	0	0	0	0
816	CAMK2B	calcium/calmodulin-dependent protein kinase (CaM kinase) II beta	56	100	yes	0	0	0	0	0	0	0	0	0	0	0	0	0	0	0	0	0	0	0	0	0	0	0	0	0	0	0	0	0	0	0
3110	HLXB9	homeobox HB9	54.5	100	yes	0	0	0	0	0	0	0	0	0	0	0	0	0	0	0	0	0	0	0	0	0	0	0	0	0	0	0	0	0	0	0
4913	NTHL1	nth endonuclease III-like 1 (E. coli)	40.5	100	yes	0	0	0	0	0	0	0	0	0	0	0	0	0	0	0	0	0	0	0	0	0	0	0	0	0	0	0	0	0	0	0
79874	RABEP2	rabaptin, RAB GTPase binding effector protein 2	37.5	100	yes	0	0	0	0	0	0	0	0	0	0	0	0	0	0	0	0	0	0	0	0	0	0	0	0	0	0	0	0	0	0	0
22933	SIRT2	sirtuin (silent mating type information regulation 2 homolog) 2 (S. cerevisiae)	31.5	100	yes	0	0	0	0	0	0	0	0	0	0	0	0	0	0	0	0	0	0	0	0	0	0	0	0	0	0	0	0	0	0	0
34	ACADM	acyl-Coenzyme A dehydrogenase, C-4 to C-12 straight chain	30.5	100	yes	0	0	0	0	0	0	0	0	0	0	0	0	0	0	0	0	0	0	0	0	0	0	0	0	0	0	0	0	0	0	0
7084	TK2	thymidine kinase 2, mitochondrial	25.5	100	yes	0	0	0	0	0	0	0	0	0	0	0	0	0	0	0	0	0	0	0	0	0	0	0	0	0	0	0	0	0	0	0
91179	SCARF2	scavenger receptor class F, member 2	22.5	100	yes	0	0	0	0	0	0	0	0	0	0	0	0	0	0	0	0	0	0	0	0	0	0	0	0	0	0	0	0	0	0	0
79832	QSER1	glutamine and serine rich 1	21.5	100	yes	0	0	0	0	0	0	0	0	0	0	0	0	0	0	0	0	0	0	0	0	0	0	0	0	0	0	0	0	0	0	0
84074	QRICH2	glutamine rich 2	21.5	100	yes	0	0	0	0	0	0	0	0	0	0	0	0	0	0	0	0	0	0	0	0	0	0	0	0	0	0	0	0	0	0	0
80028	FBXL18	F-box and leucine-rich repeat protein 18	21.5	100	yes	0	0	0	0	0	0	0	0	0	0	0	0	0	0	0	0	0	0	0	0	0	0	0	0	0	0	0	0	0	0	0
5754	PTK7	PTK7 protein tyrosine kinase 7	21.5	100	yes	0	0	0	0	0	0	0	0	0	0	0	0	0	0	0	0	0	0	0	0	0	0	0	0	0	0	0	0	0	0	0
57572	DOCK6	dedicator of cytokinesis 6	21.5	100	yes	0	0	0	0	0	0	0	0	0	0	0	0	0	0	0	0	0	0	0	0	0	0	0	0	0	0	0	0	0	0	0
22916	NCBP2	nuclear cap binding protein subunit 2, 20kDa	21.5	100	yes	0	0	0	0	0	0	0	0	0	0	0	0	0	0	0	0	0	0	0	0	0	0	0	0	0	0	0	0	0	0	0
395	ARHGAP6	Rho GTPase activating protein 6	83.5	100	yes	0	0	0	0	0	0	0	0	0	0	0	0	0	0	0	0	0	0	0	0	0	0	0	0	0	0	0	0	0	0	0
5716	PSMD10	proteasome (prosome, macropain) 26S subunit, non-ATPase, 10	61	85.9155	no	0	0	0	0	0	0	0	0	0	0	0	2	0	0	0	0	0	0	0	0	0	0	0	0	0	0	0	0	0	8	0
9191	DEDD	death effector domain containing	42	100	yes	0	0	0	0	0	0	0	0	0	0	0	0	0	0	0	0	0	0	0	0	0	0	0	0	0	0	0	0	0	0	0
7718	ZNF165	zinc finger protein 165	21	100	yes	0	0	0	0	0	0	0	0	0	0	0	0	0	0	0	0	0	0	0	0	0	0	0	0	0	0	0	0	0	0	0
25807	RHBDD3	rhomboid domain containing 3	21	100	yes	0	0	0	0	0	0	0	0	0	0	0	0	0	0	0	0	0	0	0	0	0	0	0	0	0	0	0	0	0	0	0
79734	KCTD17	potassium channel tetramerisation domain containing 17	21	100	yes	0	0	0	0	0	0	0	0	0	0	0	0	0	0	0	0	0	0	0	0	0	0	0	0	0	0	0	0	0	0	0
84105	PCBD2	pterin-4 alpha-carbinolamine dehydratase/dimerization cofactor of hepatocyte nuclear factor 1 alpha (TCF1) 2	21	100	yes	0	0	0	0	0	0	0	0	0	0	0	0	0	0	0	0	0	0	0	0	0	0	0	0	0	0	0	0	0	0	0
84940	CORO6	coronin 6	21	100	yes	0	0	0	0	0	0	0	0	0	0	0	0	0	0	0	0	0	0	0	0	0	0	0	0	0	0	0	0	0	0	0
10318	TNIP1	TNFAIP3 interacting protein 1	21	100	yes	0	0	0	0	0	0	0	0	0	0	0	0	0	0	0	0	0	0	0	0	0	0	0	0	0	0	0	0	0	0	0
51710	ZNF44	zinc finger protein 44	21	100	yes	0	0	0	0	0	0	0	0	0	0	0	0	0	0	0	0	0	0	0	0	0	0	0	0	0	0	0	0	0	0	0
9719	ADAMTSL2	ADAMTS-like 2	86	100	yes	0	0	0	0	0	0	0	0	0	0	0	0	0	0	0	0	0	0	0	0	0	0	0	0	0	0	0	0	0	0	0
1613	DAPK3	death-associated protein kinase 3	28	100	yes	0	0	0	0	0	0	0	0	0	0	0	0	0	0	0	0	0	0	0	0	0	0	0	0	0	0	0	0	0	0	0
10076	PTPRU	protein tyrosine phosphatase, receptor type, U	69.5	100	yes	0	0	0	0	0	0	0	0	0	0	0	0	0	0	0	0	0	0	0	0	0	0	0	0	0	0	0	0	0	0	0
1186	CLCN7	chloride channel 7	51	100	yes	0	0	0	0	0	0	0	0	0	0	0	0	0	0	0	0	0	0	0	0	0	0	0	0	0	0	0	0	0	0	0
55620	STAP2	signal-transducing adaptor protein-2	50	100	yes	0	0	0	0	0	0	0	0	0	0	0	0	0	0	0	0	0	0	0	0	0	0	0	0	0	0	0	0	0	0	0
9244	CRLF1	cytokine receptor-like factor 1	45.5	100	yes	0	0	0	0	0	0	0	0	0	0	0	0	0	0	0	0	0	0	0	0	0	0	0	0	0	0	0	0	0	0	0
57698	KIAA1598	KIAA1598	36.5	100	yes	0	0	0	0	0	0	0	0	0	0	0	0	0	0	0	0	0	0	0	0	0	0	0	0	0	0	0	0	0	0	0
9762	ProSAPiP1	ProSAPiP1 protein	36	100	yes	0	0	0	0	0	0	0	0	0	0	0	0	0	0	0	0	0	0	0	0	0	0	0	0	0	0	0	0	0	0	0
5462	POU5F1P1	POU domain, class 5, transcription factor 1 pseudogene 1	33	100	yes	0	0	0	0	0	0	0	0	0	0	0	0	0	0	0	0	0	0	0	0	0	0	0	0	0	0	0	0	0	0	0
203260	CCDC107	coiled-coil domain containing 107	28.5	100	yes	0	0	0	0	0	0	0	0	0	0	0	0	0	0	0	0	0	0	0	0	0	0	0	0	0	0	0	0	0	0	0
27153	ZNF777	zinc finger protein 777	26	100	yes	0	0	0	0	0	0	0	0	0	0	0	0	0	0	0	0	0	0	0	0	0	0	0	0	0	0	0	0	0	0	0
26508	HEYL	hairy/enhancer-of-split related with YRPW motif-like	20	100	yes	0	0	0	0	0	0	0	0	0	0	0	0	0	0	0	0	0	0	0	0	0	0	0	0	0	0	0	0	0	0	0
199990	C1orf86	chromosome 1 open reading frame 86	20	100	yes	0	0	0	0	0	0	0	0	0	0	0	0	0	0	0	0	0	0	0	0	0	0	0	0	0	0	0	0	0	0	0
26262	TSPAN17	tetraspanin 17	20	100	yes	0	0	0	0	0	0	0	0	0	0	0	0	0	0	0	0	0	0	0	0	0	0	0	0	0	0	0	0	0	0	0
11243	PMF1	polyamine-modulated factor 1	67	100	yes	0	0	0	0	0	0	0	0	0	0	0	0	0	0	0	0	0	0	0	0	0	0	0	0	0	0	0	0	0	0	0
51162	EGFL7	EGF-like-domain, multiple 7	57	100	yes	0	0	0	0	0	0	0	0	0	0	0	0	0	0	0	0	0	0	0	0	0	0	0	0	0	0	0	0	0	0	0
133	ADM	adrenomedullin	37.5	100	yes	0	0	0	0	0	0	0	0	0	0	0	0	0	0	0	0	0	0	0	0	0	0	0	0	0	0	0	0	0	0	0
23513	SCRIB	scribbled homolog (Drosophila)	35	100	yes	0	0	0	0	0	0	0	0	0	0	0	0	0	0	0	0	0	0	0	0	0	0	0	0	0	0	0	0	0	0	0
55558	PLXNA3	plexin A3	28.5	100	yes	0	0	0	0	0	0	0	0	0	0	0	0	0	0	0	0	0	0	0	0	0	0	0	0	0	0	0	0	0	0	0
3728	JUP	junction plakoglobin	23.5	100	yes	0	0	0	0	0	0	0	0	0	0	0	0	0	0	0	0	0	0	0	0	0	0	0	0	0	0	0	0	0	0	0
91833	WDR20	WD repeat domain 20	23	100	yes	0	0	0	0	0	0	0	0	0	0	0	0	0	0	0	0	0	0	0	0	0	0	0	0	0	0	0	0	0	0	0
51400	PPME1	protein phosphatase methylesterase 1	104	100	yes	0	0	0	0	0	0	0	0	0	0	0	0	0	0	0	0	0	0	0	0	0	0	0	0	0	0	0	0	0	0	0
114131	UCN3	urocortin 3 (stresscopin)	96.5	100	yes	0	0	0	0	0	0	0	0	0	0	0	0	0	0	0	0	0	0	0	0	0	0	0	0	0	0	0	0	0	0	0
823	CAPN1	calpain 1, (mu/I) large subunit	57.5	100	yes	0	0	0	0	0	0	0	0	0	0	0	0	0	0	0	0	0	0	0	0	0	0	0	0	0	0	0	0	0	0	0
4097	MAFG	v-maf musculoaponeurotic fibrosarcoma oncogene homolog G (avian)	43	100	yes	0	0	0	0	0	0	0	0	0	0	0	0	0	0	0	0	0	0	0	0	0	0	0	0	0	0	0	0	0	0	0
3651	PDX1	pancreatic and duodenal homeobox 1	43	100	yes	0	0	0	0	0	0	0	0	0	0	0	0	0	0	0	0	0	0	0	0	0	0	0	0	0	0	0	0	0	0	0
27043	PELP1	proline, glutamic acid and leucine rich protein 1	43	100	yes	0	0	0	0	0	0	0	0	0	0	0	0	0	0	0	0	0	0	0	0	0	0	0	0	0	0	0	0	0	0	0
29844	TFPT	TCF3 (E2A) fusion partner (in childhood Leukemia)	40.5	100	yes	0	0	0	0	0	0	0	0	0	0	0	0	0	0	0	0	0	0	0	0	0	0	0	0	0	0	0	0	0	0	0
89801	PPP1R3F	protein phosphatase 1, regulatory (inhibitor) subunit 3F	36	100	yes	0	0	0	0	0	0	0	0	0	0	0	0	0	0	0	0	0	0	0	0	0	0	0	0	0	0	0	0	0	0	0
399909	PCNXL3	pecanex-like 3 (Drosophila)	27.5	100	yes	0	0	0	0	0	0	0	0	0	0	0	0	0	0	0	0	0	0	0	0	0	0	0	0	0	0	0	0	0	0	0
26035	GLCE	UDP-glucuronic acid epimerase	25	100	yes	0	0	0	0	0	0	0	0	0	0	0	0	0	0	0	0	0	0	0	0	0	0	0	0	0	0	0	0	0	0	0
8831	SYNGAP1	synaptic Ras GTPase activating protein 1 homolog (rat)	23.5	100	yes	0	0	0	0	0	0	0	0	0	0	0	0	0	0	0	0	0	0	0	0	0	0	0	0	0	0	0	0	0	0	0
78987	CRELD1	cysteine-rich with EGF-like domains 1	22.5	100	yes	0	0	0	0	0	0	0	0	0	0	0	0	0	0	0	0	0	0	0	0	0	0	0	0	0	0	0	0	0	0	0
9706	ULK2	unc-51-like kinase 2 (C. elegans)	22	100	yes	0	0	0	0	0	0	0	0	0	0	0	0	0	0	0	0	0	0	0	0	0	0	0	0	0	0	0	0	0	0	0
54497	KIAA1414	KIAA1414 protein	20.5	100	yes	0	0	0	0	0	0	0	0	0	0	0	0	0	0	0	0	0	0	0	0	0	0	0	0	0	0	0	0	0	0	0
4802	NFYC	nuclear transcription factor Y, gamma	129.5	100	yes	0	0	0	0	0	0	0	0	0	0	0	0	0	0	0	0	0	0	0	0	0	0	0	0	0	0	0	0	0	0	0
10743	RAI1	retinoic acid induced 1	111.5	100	yes	0	0	0	0	0	0	0	0	0	0	0	0	0	0	0	0	0	0	0	0	0	0	0	0	0	0	0	0	0	0	0
638	BIK	BCL2-interacting killer (apoptosis-inducing)	95	100	yes	0	0	0	0	0	0	0	0	0	0	0	0	0	0	0	0	0	0	0	0	0	0	0	0	0	0	0	0	0	0	0
10554	AGPAT1	1-acylglycerol-3-phosphate O-acyltransferase 1 (lysophosphatidic acid acyltransferase, alpha)	56	100	yes	0	0	0	0	0	0	0	0	0	0	0	0	0	0	0	0	0	0	0	0	0	0	0	0	0	0	0	0	0	0	0
1785	DNM2	dynamin 2	100	100	yes	0	0	0	0	0	0	0	0	0	0	0	0	0	0	0	0	0	0	0	0	0	0	0	0	0	0	0	0	0	0	0
29990	PILRB	paired immunoglobin-like type 2 receptor beta	74.5	100	yes	0	0	0	0	0	0	0	0	0	0	0	0	0	0	0	0	0	0	0	0	0	0	0	0	0	0	0	0	0	0	0
10459	MAD2L2	MAD2 mitotic arrest deficient-like 2 (yeast)	60.5	100	yes	0	0	0	0	0	0	0	0	0	0	0	0	0	0	0	0	0	0	0	0	0	0	0	0	0	0	0	0	0	0	0
79176	FBXL15	F-box and leucine-rich repeat protein 15	46.5	100	yes	0	0	0	0	0	0	0	0	0	0	0	0	0	0	0	0	0	0	0	0	0	0	0	0	0	0	0	0	0	0	0
80344	WDR23	WD repeat domain 23	41	100	yes	0	0	0	0	0	0	0	0	0	0	0	0	0	0	0	0	0	0	0	0	0	0	0	0	0	0	0	0	0	0	0
51270	TFDP3	transcription factor Dp family, member 3	27.5	100	yes	0	0	0	0	0	0	0	0	0	0	0	0	0	0	0	0	0	0	0	0	0	0	0	0	0	0	0	0	0	0	0
64170	CARD9	caspase recruitment domain family, member 9	61	100	yes	0	0	0	0	0	0	0	0	0	0	0	0	0	0	0	0	0	0	0	0	0	0	0	0	0	0	0	0	0	0	0
127829	ARL8A	ADP-ribosylation factor-like 8A	52.5	100	yes	0	0	0	0	0	0	0	0	0	0	0	0	0	0	0	0	0	0	0	0	0	0	0	0	0	0	0	0	0	0	0
83482	SCRT1	scratch homolog 1, zinc finger protein (Drosophila)	52.5	100	yes	0	0	0	0	0	0	0	0	0	0	0	0	0	0	0	0	0	0	0	0	0	0	0	0	0	0	0	0	0	0	0
4129	MAOB	monoamine oxidase B	47.5	100	yes	0	0	0	0	0	0	0	0	0	0	0	0	0	0	0	0	0	0	0	0	0	0	0	0	0	0	0	0	0	0	0
9463	PICK1	protein interacting with PRKCA 1	40	100	yes	0	0	0	0	0	0	0	0	0	0	0	0	0	0	0	0	0	0	0	0	0	0	0	0	0	0	0	0	0	0	0
6324	SCN1B	sodium channel, voltage-gated, type I, beta	36	100	yes	0	0	0	0	0	0	0	0	0	0	0	0	0	0	0	0	0	0	0	0	0	0	0	0	0	0	0	0	0	0	0
23016	EXOSC7	exosome component 7	34.5	100	yes	0	0	0	0	0	0	0	0	0	0	0	0	0	0	0	0	0	0	0	0	0	0	0	0	0	0	0	0	0	0	0
79676	OGFOD2	2-oxoglutarate and iron-dependent oxygenase domain containing 2	32	100	yes	0	0	0	0	0	0	0	0	0	0	0	0	0	0	0	0	0	0	0	0	0	0	0	0	0	0	0	0	0	0	0
54442	KCTD5	potassium channel tetramerisation domain containing 5	25	100	yes	0	0	0	0	0	0	0	0	0	0	0	0	0	0	0	0	0	0	0	0	0	0	0	0	0	0	0	0	0	0	0
84247	LDOC1L	leucine zipper, down-regulated in cancer 1-like	24	100	yes	0	0	0	0	0	0	0	0	0	0	0	0	0	0	0	0	0	0	0	0	0	0	0	0	0	0	0	0	0	0	0
56928	SPPL2B	signal peptide peptidase-like 2B	22	100	yes	0	0	0	0	0	0	0	0	0	0	0	0	0	0	0	0	0	0	0	0	0	0	0	0	0	0	0	0	0	0	0
9862	THRAP4	thyroid hormone receptor associated protein 4	21.5	100	yes	0	0	0	0	0	0	0	0	0	0	0	0	0	0	0	0	0	0	0	0	0	0	0	0	0	0	0	0	0	0	0
6386	SDCBP	syndecan binding protein (syntenin)	90.5	100	yes	0	0	0	0	0	0	0	0	0	0	0	0	0	0	0	0	0	0	0	0	0	0	0	0	0	0	0	0	0	0	0
267	AMFR	autocrine motility factor receptor	85.5	100	yes	0	0	0	0	0	0	0	0	0	0	0	0	0	0	0	0	0	0	0	0	0	0	0	0	0	0	0	0	0	0	0
2975	GTF3C1	general transcription factor IIIC, polypeptide 1, alpha 220kDa	49.5	100	yes	0	0	0	0	0	0	0	0	0	0	0	0	0	0	0	0	0	0	0	0	0	0	0	0	0	0	0	0	0	0	0
59274	MESDC1	mesoderm development candidate 1	37	100	yes	0	0	0	0	0	0	0	0	0	0	0	0	0	0	0	0	0	0	0	0	0	0	0	0	0	0	0	0	0	0	0
5170	PDPK1	3-phosphoinositide dependent protein kinase-1	27.5	100	yes	0	0	0	0	0	0	0	0	0	0	0	0	0	0	0	0	0	0	0	0	0	0	0	0	0	0	0	0	0	0	0
6305	SBF1	SET binding factor 1	82	100	yes	0	0	0	0	0	0	0	0	0	0	0	0	0	0	0	0	0	0	0	0	0	0	0	0	0	0	0	0	0	0	0
7942	TFEB	transcription factor EB	53.5	100	yes	0	0	0	0	0	0	0	0	0	0	0	0	0	0	0	0	0	0	0	0	0	0	0	0	0	0	0	0	0	0	0
80164	FLJ22184	hypothetical protein FLJ22184	24	100	yes	0	0	0	0	0	0	0	0	0	0	0	0	0	0	0	0	0	0	0	0	0	0	0	0	0	0	0	0	0	0	0
11344	TWF2	twinfilin, actin-binding protein, homolog 2 (Drosophila)	117	100	yes	0	0	0	0	0	0	0	0	0	0	0	0	0	0	0	0	0	0	0	0	0	0	0	0	0	0	0	0	0	0	0
25927	C2orf32	chromosome 2 open reading frame 32	41	100	yes	0	0	0	0	0	0	0	0	0	0	0	0	0	0	0	0	0	0	0	0	0	0	0	0	0	0	0	0	0	0	0
7469	WHSC2	Wolf-Hirschhorn syndrome candidate 2	39.5	100	yes	0	0	0	0	0	0	0	0	0	0	0	0	0	0	0	0	0	0	0	0	0	0	0	0	0	0	0	0	0	0	0
170954	KIAA1949	KIAA1949	87	84.466	no	0	0	0	0	0	0	0	0	0	0	0	0	0	0	0	0	0	0	0	0	0	0	9	0	0	0	0	0	7	0	0
55621	TRMT1	TRM1 tRNA methyltransferase 1 homolog (S. cerevisiae)	47	100	yes	0	0	0	0	0	0	0	0	0	0	0	0	0	0	0	0	0	0	0	0	0	0	0	0	0	0	0	0	0	0	0
9993	DGCR2	DiGeorge syndrome critical region gene 2	35.5	100	yes	0	0	0	0	0	0	0	0	0	0	0	0	0	0	0	0	0	0	0	0	0	0	0	0	0	0	0	0	0	0	0
116983	CENTB5	centaurin, beta 5	34.5	100	yes	0	0	0	0	0	0	0	0	0	0	0	0	0	0	0	0	0	0	0	0	0	0	0	0	0	0	0	0	0	0	0
8220	DGCR14	DiGeorge syndrome critical region gene 14	29	100	yes	0	0	0	0	0	0	0	0	0	0	0	0	0	0	0	0	0	0	0	0	0	0	0	0	0	0	0	0	0	0	0
10899	JTB	jumping translocation breakpoint	27	81.8182	no	0	0	0	0	0	0	0	0	0	0	0	0	0	0	0	0	0	0	0	0	0	0	6	0	0	0	0	0	0	0	0
10300	KATNB1	katanin p80 (WD repeat containing) subunit B 1	25	100	yes	0	0	0	0	0	0	0	0	0	0	0	0	0	0	0	0	0	0	0	0	0	0	0	0	0	0	0	0	0	0	0
3665	IRF7	interferon regulatory factor 7	20.5	100	yes	0	0	0	0	0	0	0	0	0	0	0	0	0	0	0	0	0	0	0	0	0	0	0	0	0	0	0	0	0	0	0
9780	FAM38A	family with sequence similarity 38, member A	147.5	100	yes	0	0	0	0	0	0	0	0	0	0	0	0	0	0	0	0	0	0	0	0	0	0	0	0	0	0	0	0	0	0	0
90203	SNX21	sorting nexin family member 21	83	100	yes	0	0	0	0	0	0	0	0	0	0	0	0	0	0	0	0	0	0	0	0	0	0	0	0	0	0	0	0	0	0	0
57418	WDR18	WD repeat domain 18	70	92.1053	no	0	0	0	0	0	0	0	0	0	0	6	0	0	0	0	0	0	0	0	0	0	0	0	0	0	0	0	0	0	0	0
11156	PTP4A3	protein tyrosine phosphatase type IVA, member 3	45.5	100	yes	0	0	0	0	0	0	0	0	0	0	0	0	0	0	0	0	0	0	0	0	0	0	0	0	0	0	0	0	0	0	0
84286	TMEM175	transmembrane protein 175	41	100	yes	0	0	0	0	0	0	0	0	0	0	0	0	0	0	0	0	0	0	0	0	0	0	0	0	0	0	0	0	0	0	0
35	ACADS	acyl-Coenzyme A dehydrogenase, C-2 to C-3 short chain	30.5	100	yes	0	0	0	0	0	0	0	0	0	0	0	0	0	0	0	0	0	0	0	0	0	0	0	0	0	0	0	0	0	0	0
7030	TFE3	transcription factor binding to IGHM enhancer 3	24.5	100	yes	0	0	0	0	0	0	0	0	0	0	0	0	0	0	0	0	0	0	0	0	0	0	0	0	0	0	0	0	0	0	0
25796	PGLS	6-phosphogluconolactonase	56.5	100	yes	0	0	0	0	0	0	0	0	0	0	0	0	0	0	0	0	0	0	0	0	0	0	0	0	0	0	0	0	0	0	0
80019	UBTD1	ubiquitin domain containing 1	46	100	yes	0	0	0	0	0	0	0	0	0	0	0	0	0	0	0	0	0	0	0	0	0	0	0	0	0	0	0	0	0	0	0
126299	ZNF428	zinc finger protein 428	33	100	yes	0	0	0	0	0	0	0	0	0	0	0	0	0	0	0	0	0	0	0	0	0	0	0	0	0	0	0	0	0	0	0
89953	KLC4	kinesin light chain 4	33	100	yes	0	0	0	0	0	0	0	0	0	0	0	0	0	0	0	0	0	0	0	0	0	0	0	0	0	0	0	0	0	0	0
55615	PRR5	proline rich 5 (renal)	31	100	yes	0	0	0	0	0	0	0	0	0	0	0	0	0	0	0	0	0	0	0	0	0	0	0	0	0	0	0	0	0	0	0
152330	CNTN4	contactin 4	28.5	100	yes	0	0	0	0	0	0	0	0	0	0	0	0	0	0	0	0	0	0	0	0	0	0	0	0	0	0	0	0	0	0	0
58506	SR-A1	serine arginine-rich pre-mRNA splicing factor SR-A1	74	100	yes	0	0	0	0	0	0	0	0	0	0	0	0	0	0	0	0	0	0	0	0	0	0	0	0	0	0	0	0	0	0	0
64320	RNF25	ring finger protein 25	26.5	100	yes	0	0	0	0	0	0	0	0	0	0	0	0	0	0	0	0	0	0	0	0	0	0	0	0	0	0	0	0	0	0	0
132204	SYNPR	synaptoporin	20	80	no	0	0	0	0	0	0	0	0	0	0	0	0	0	0	0	0	0	5	0	0	0	0	0	0	0	0	0	0	0	0	0
2690	GHR	growth hormone receptor	74	100	yes	0	0	0	0	0	0	0	0	0	0	0	0	0	0	0	0	0	0	0	0	0	0	0	0	0	0	0	0	0	0	0
84669	USP32	ubiquitin specific peptidase 32	46.5	100	yes	0	0	0	0	0	0	0	0	0	0	0	0	0	0	0	0	0	0	0	0	0	0	0	0	0	0	0	0	0	0	0
6710	SPTB	spectrin, beta, erythrocytic (includes spherocytosis, clinical type I)	36	87.8049	no	0	0	0	0	0	0	5	0	0	0	0	0	0	0	0	0	0	0	0	0	0	0	0	0	0	0	0	0	0	0	0
57794	SF4	splicing factor 4	36	100	yes	0	0	0	0	0	0	0	0	0	0	0	0	0	0	0	0	0	0	0	0	0	0	0	0	0	0	0	0	0	0	0
7064	THOP1	thimet oligopeptidase 1	33.5	100	yes	0	0	0	0	0	0	0	0	0	0	0	0	0	0	0	0	0	0	0	0	0	0	0	0	0	0	0	0	0	0	0
51191	HERC5	hect domain and RLD 5	20.5	100	yes	0	0	0	0	0	0	0	0	0	0	0	0	0	0	0	0	0	0	0	0	0	0	0	0	0	0	0	0	0	0	0
4037	LRP3	low density lipoprotein receptor-related protein 3	66.5	100	yes	0	0	0	0	0	0	0	0	0	0	0	0	0	0	0	0	0	0	0	0	0	0	0	0	0	0	0	0	0	0	0
10057	ABCC5	ATP-binding cassette, sub-family C (CFTR/MRP), member 5	22.5	100	yes	0	0	0	0	0	0	0	0	0	0	0	0	0	0	0	0	0	0	0	0	0	0	0	0	0	0	0	0	0	0	0
3075	CFH	complement factor H	47	100	yes	0	0	0	0	0	0	0	0	0	0	0	0	0	0	0	0	0	0	0	0	0	0	0	0	0	0	0	0	0	0	0
2002	ELK1	ELK1, member of ETS oncogene family	32.5	100	yes	0	0	0	0	0	0	0	0	0	0	0	0	0	0	0	0	0	0	0	0	0	0	0	0	0	0	0	0	0	0	0
473	RERE	arginine-glutamic acid dipeptide (RE) repeats	29	100	yes	0	0	0	0	0	0	0	0	0	0	0	0	0	0	0	0	0	0	0	0	0	0	0	0	0	0	0	0	0	0	0
57048	PLSCR3	phospholipid scramblase 3	25	100	yes	0	0	0	0	0	0	0	0	0	0	0	0	0	0	0	0	0	0	0	0	0	0	0	0	0	0	0	0	0	0	0
10287	RGS19	regulator of G-protein signalling 19	22	100	yes	0	0	0	0	0	0	0	0	0	0	0	0	0	0	0	0	0	0	0	0	0	0	0	0	0	0	0	0	0	0	0
80308	FLAD1	FAD1 flavin adenine dinucleotide synthetase homolog (S. cerevisiae)	21	100	yes	0	0	0	0	0	0	0	0	0	0	0	0	0	0	0	0	0	0	0	0	0	0	0	0	0	0	0	0	0	0	0
6778	STAT6	signal transducer and activator of transcription 6, interleukin-4 induced	57	100	yes	0	0	0	0	0	0	0	0	0	0	0	0	0	0	0	0	0	0	0	0	0	0	0	0	0	0	0	0	0	0	0
10139	ARFRP1	ADP-ribosylation factor related protein 1	39.5	100	yes	0	0	0	0	0	0	0	0	0	0	0	0	0	0	0	0	0	0	0	0	0	0	0	0	0	0	0	0	0	0	0
5875	RABGGTA	Rab geranylgeranyltransferase, alpha subunit	20	100	yes	0	0	0	0	0	0	0	0	0	0	0	0	0	0	0	0	0	0	0	0	0	0	0	0	0	0	0	0	0	0	0
50855	PARD6A	par-6 partitioning defective 6 homolog alpha (C. elegans)	59	84.2857	no	0	0	0	0	0	0	0	9	0	0	0	0	0	0	0	0	0	0	0	0	0	0	2	0	0	0	0	0	0	0	0
54093	SETD4	SET domain containing 4	30	100	yes	0	0	0	0	0	0	0	0	0	0	0	0	0	0	0	0	0	0	0	0	0	0	0	0	0	0	0	0	0	0	0
84292	MORG1	mitogen-activated protein kinase organizer 1	28	100	yes	0	0	0	0	0	0	0	0	0	0	0	0	0	0	0	0	0	0	0	0	0	0	0	0	0	0	0	0	0	0	0
64864	RFXDC2	regulatory factor X domain containing 2	22	100	yes	0	0	0	0	0	0	0	0	0	0	0	0	0	0	0	0	0	0	0	0	0	0	0	0	0	0	0	0	0	0	0
10228	STX6	syntaxin 6	21.5	100	yes	0	0	0	0	0	0	0	0	0	0	0	0	0	0	0	0	0	0	0	0	0	0	0	0	0	0	0	0	0	0	0
81556	C15orf44	chromosome 15 open reading frame 44	43	100	yes	0	0	0	0	0	0	0	0	0	0	0	0	0	0	0	0	0	0	0	0	0	0	0	0	0	0	0	0	0	0	0
136227	EMID2	EMI domain containing 2	23.5	100	yes	0	0	0	0	0	0	0	0	0	0	0	0	0	0	0	0	0	0	0	0	0	0	0	0	0	0	0	0	0	0	0
84232	MAF1	MAF1 homolog (S. cerevisiae)	62	100	yes	0	0	0	0	0	0	0	0	0	0	0	0	0	0	0	0	0	0	0	0	0	0	0	0	0	0	0	0	0	0	0
29085	PHPT1	phosphohistidine phosphatase 1	37	100	yes	0	0	0	0	0	0	0	0	0	0	0	0	0	0	0	0	0	0	0	0	0	0	0	0	0	0	0	0	0	0	0
3104	ZBTB48	zinc finger and BTB domain containing 48	37	100	yes	0	0	0	0	0	0	0	0	0	0	0	0	0	0	0	0	0	0	0	0	0	0	0	0	0	0	0	0	0	0	0
64754	SMYD3	SET and MYND domain containing 3	30	100	yes	0	0	0	0	0	0	0	0	0	0	0	0	0	0	0	0	0	0	0	0	0	0	0	0	0	0	0	0	0	0	0
93210	PERLD1	per1-like domain containing 1	29	100	yes	0	0	0	0	0	0	0	0	0	0	0	0	0	0	0	0	0	0	0	0	0	0	0	0	0	0	0	0	0	0	0
79661	NEIL1	nei endonuclease VIII-like 1 (E. coli)	24	100	yes	0	0	0	0	0	0	0	0	0	0	0	0	0	0	0	0	0	0	0	0	0	0	0	0	0	0	0	0	0	0	0
190	NR0B1	nuclear receptor subfamily 0, group B, member 1	22	100	yes	0	0	0	0	0	0	0	0	0	0	0	0	0	0	0	0	0	0	0	0	0	0	0	0	0	0	0	0	0	0	0
7071	KLF10	Kruppel-like factor 10	20	100	yes	0	0	0	0	0	0	0	0	0	0	0	0	0	0	0	0	0	0	0	0	0	0	0	0	0	0	0	0	0	0	0
200081	TXLNA	taxilin alpha	59	100	yes	0	0	0	0	0	0	0	0	0	0	0	0	0	0	0	0	0	0	0	0	0	0	0	0	0	0	0	0	0	0	0
6236	RRAD	Ras-related associated with diabetes	56.5	100	yes	0	0	0	0	0	0	0	0	0	0	0	0	0	0	0	0	0	0	0	0	0	0	0	0	0	0	0	0	0	0	0
5210	PFKFB4	6-phosphofructo-2-kinase/fructose-2,6-biphosphatase 4	42	100	yes	0	0	0	0	0	0	0	0	0	0	0	0	0	0	0	0	0	0	0	0	0	0	0	0	0	0	0	0	0	0	0
406	ARNTL	aryl hydrocarbon receptor nuclear translocator-like	33.5	100	yes	0	0	0	0	0	0	0	0	0	0	0	0	0	0	0	0	0	0	0	0	0	0	0	0	0	0	0	0	0	0	0
147184	TMEM99	transmembrane protein 99	27.5	100	yes	0	0	0	0	0	0	0	0	0	0	0	0	0	0	0	0	0	0	0	0	0	0	0	0	0	0	0	0	0	0	0
51343	FZR1	fizzy/cell division cycle 20 related 1 (Drosophila)	78.5	100	yes	0	0	0	0	0	0	0	0	0	0	0	0	0	0	0	0	0	0	0	0	0	0	0	0	0	0	0	0	0	0	0
9121	SLC16A5	solute carrier family 16, member 5 (monocarboxylic acid transporter 6)	45.5	100	yes	0	0	0	0	0	0	0	0	0	0	0	0	0	0	0	0	0	0	0	0	0	0	0	0	0	0	0	0	0	0	0
147807	ZNF524	zinc finger protein 524	32	100	yes	0	0	0	0	0	0	0	0	0	0	0	0	0	0	0	0	0	0	0	0	0	0	0	0	0	0	0	0	0	0	0
113000	RPUSD1	RNA pseudouridylate synthase domain containing 1	30	83.3333	no	0	0	0	0	0	0	0	0	0	0	0	0	0	0	0	0	0	0	0	0	1	0	0	0	0	0	0	0	5	0	0
202915	MGC9712	hypothetical protein MGC9712	63.5	100	yes	0	0	0	0	0	0	0	0	0	0	0	0	0	0	0	0	0	0	0	0	0	0	0	0	0	0	0	0	0	0	0
7705	ZNF146	zinc finger protein 146	40	83.3333	no	0	0	0	0	0	0	0	0	0	0	0	0	0	0	0	8	0	0	0	0	0	0	0	0	0	0	0	0	0	0	0
57007	CXCR7	chemokine (C-X-C motif) receptor 7	26.5	84.127	no	0	0	0	0	0	0	0	0	0	0	0	0	0	0	0	0	0	0	0	0	0	5	0	0	0	0	0	0	0	0	0
84726	KIAA0515	KIAA0515	50.5	100	yes	0	0	0	0	0	0	0	0	0	0	0	0	0	0	0	0	0	0	0	0	0	0	0	0	0	0	0	0	0	0	0
27433	TOR2A	torsin family 2, member A	47	100	yes	0	0	0	0	0	0	0	0	0	0	0	0	0	0	0	0	0	0	0	0	0	0	0	0	0	0	0	0	0	0	0
55715	DOK4	docking protein 4	40	86.9565	no	6	0	0	0	0	0	0	0	0	0	0	0	0	0	0	0	0	0	0	0	0	0	0	0	0	0	0	0	0	0	0
80772	MGC10334	hypothetical protein MGC10334	40	100	yes	0	0	0	0	0	0	0	0	0	0	0	0	0	0	0	0	0	0	0	0	0	0	0	0	0	0	0	0	0	0	0
57459	GATAD2B	GATA zinc finger domain containing 2B	37	100	yes	0	0	0	0	0	0	0	0	0	0	0	0	0	0	0	0	0	0	0	0	0	0	0	0	0	0	0	0	0	0	0
55504	TNFRSF19	tumor necrosis factor receptor superfamily, member 19	36.5	85.8824	no	0	0	0	0	0	0	0	0	0	0	0	0	0	0	0	0	0	0	0	0	0	0	6	0	0	0	0	0	0	0	0
4209	MEF2D	MADS box transcription enhancer factor 2, polypeptide D (myocyte enhancer factor 2D)	23.5	100	yes	0	0	0	0	0	0	0	0	0	0	0	0	0	0	0	0	0	0	0	0	0	0	0	0	0	0	0	0	0	0	0
5704	PSMC4	proteasome (prosome, macropain) 26S subunit, ATPase, 4	22	100	yes	0	0	0	0	0	0	0	0	0	0	0	0	0	0	0	0	0	0	0	0	0	0	0	0	0	0	0	0	0	0	0
2302	FOXJ1	forkhead box J1	21	100	yes	0	0	0	0	0	0	0	0	0	0	0	0	0	0	0	0	0	0	0	0	0	0	0	0	0	0	0	0	0	0	0
55425	KIAA1704	KIAA1704	21	100	yes	0	0	0	0	0	0	0	0	0	0	0	0	0	0	0	0	0	0	0	0	0	0	0	0	0	0	0	0	0	0	0
91252	SLC39A13	solute carrier family 39 (zinc transporter), member 13	57.5	90.5512	no	0	0	0	0	0	0	0	0	0	0	0	0	0	0	0	0	0	0	0	0	0	0	0	0	6	0	0	0	0	0	0
130557	ZNF513	zinc finger protein 513	39	100	yes	0	0	0	0	0	0	0	0	0	0	0	0	0	0	0	0	0	0	0	0	0	0	0	0	0	0	0	0	0	0	0
5664	PSEN2	presenilin 2 (Alzheimer disease 4)	32	100	yes	0	0	0	0	0	0	0	0	0	0	0	0	0	0	0	0	0	0	0	0	0	0	0	0	0	0	0	0	0	0	0
7172	TPMT	thiopurine S-methyltransferase	30	88.2353	no	0	0	0	0	0	0	0	0	0	0	0	0	0	0	0	0	0	0	0	0	0	0	0	0	0	0	0	0	0	0	4
4059	BCAM	basal cell adhesion molecule (Lutheran blood group)	27	100	yes	0	0	0	0	0	0	0	0	0	0	0	0	0	0	0	0	0	0	0	0	0	0	0	0	0	0	0	0	0	0	0
80324	PUS1	pseudouridylate synthase 1	21.5	100	yes	0	0	0	0	0	0	0	0	0	0	0	0	0	0	0	0	0	0	0	0	0	0	0	0	0	0	0	0	0	0	0
8614	STC2	stanniocalcin 2	46	100	yes	0	0	0	0	0	0	0	0	0	0	0	0	0	0	0	0	0	0	0	0	0	0	0	0	0	0	0	0	0	0	0
55662	HIF1AN	hypoxia-inducible factor 1, alpha subunit inhibitor	43.5	100	yes	0	0	0	0	0	0	0	0	0	0	0	0	0	0	0	0	0	0	0	0	0	0	0	0	0	0	0	0	0	0	0
374875	HSD11B1L	hydroxysteroid (11-beta) dehydrogenase 1-like	43.5	100	yes	0	0	0	0	0	0	0	0	0	0	0	0	0	0	0	0	0	0	0	0	0	0	0	0	0	0	0	0	0	0	0
3824	KLRD1	killer cell lectin-like receptor subfamily D, member 1	41	100	yes	0	0	0	0	0	0	0	0	0	0	0	0	0	0	0	0	0	0	0	0	0	0	0	0	0	0	0	0	0	0	0
5833	PCYT2	phosphate cytidylyltransferase 2, ethanolamine	29	100	yes	0	0	0	0	0	0	0	0	0	0	0	0	0	0	0	0	0	0	0	0	0	0	0	0	0	0	0	0	0	0	0
1769	DNAH8	dynein, axonemal, heavy chain 8	29.5	100	yes	0	0	0	0	0	0	0	0	0	0	0	0	0	0	0	0	0	0	0	0	0	0	0	0	0	0	0	0	0	0	0
79784	MYH14	myosin, heavy chain 14	82.5	100	yes	0	0	0	0	0	0	0	0	0	0	0	0	0	0	0	0	0	0	0	0	0	0	0	0	0	0	0	0	0	0	0
120071	GYLTL1B	glycosyltransferase-like 1B	47.5	100	yes	0	0	0	0	0	0	0	0	0	0	0	0	0	0	0	0	0	0	0	0	0	0	0	0	0	0	0	0	0	0	0
168544	ZNF467	zinc finger protein 467	46	100	yes	0	0	0	0	0	0	0	0	0	0	0	0	0	0	0	0	0	0	0	0	0	0	0	0	0	0	0	0	0	0	0
4760	NEUROD1	neurogenic differentiation 1	39	82.9787	no	0	0	0	0	0	8	0	0	0	0	0	0	0	0	0	0	0	0	0	0	0	0	0	0	0	0	0	0	0	0	0
387496	RASL11A	RAS-like, family 11, member A	37	100	yes	0	0	0	0	0	0	0	0	0	0	0	0	0	0	0	0	0	0	0	0	0	0	0	0	0	0	0	0	0	0	0
6535	SLC6A8	solute carrier family 6 (neurotransmitter transporter, creatine), member 8	34	100	yes	0	0	0	0	0	0	0	0	0	0	0	0	0	0	0	0	0	0	0	0	0	0	0	0	0	0	0	0	0	0	0
767	CA8	carbonic anhydrase VIII	27	100	yes	0	0	0	0	0	0	0	0	0	0	0	0	0	0	0	0	0	0	0	0	0	0	0	0	0	0	0	0	0	0	0
10979	PLEKHC1	pleckstrin homology domain containing, family C (with FERM domain) member 1	21	100	yes	0	0	0	0	0	0	0	0	0	0	0	0	0	0	0	0	0	0	0	0	0	0	0	0	0	0	0	0	0	0	0
57180	ACTR3B	ARP3 actin-related protein 3 homolog B (yeast)	20	100	yes	0	0	0	0	0	0	0	0	0	0	0	0	0	0	0	0	0	0	0	0	0	0	0	0	0	0	0	0	0	0	0
2188	FANCF	Fanconi anemia, complementation group F	44.5	100	yes	0	0	0	0	0	0	0	0	0	0	0	0	0	0	0	0	0	0	0	0	0	0	0	0	0	0	0	0	0	0	0
162	AP1B1	adaptor-related protein complex 1, beta 1 subunit	42	100	yes	0	0	0	0	0	0	0	0	0	0	0	0	0	0	0	0	0	0	0	0	0	0	0	0	0	0	0	0	0	0	0
7403	UTX	ubiquitously transcribed tetratricopeptide repeat, X chromosome	42	100	yes	0	0	0	0	0	0	0	0	0	0	0	0	0	0	0	0	0	0	0	0	0	0	0	0	0	0	0	0	0	0	0
23413	FREQ	frequenin homolog (Drosophila)	40	100	yes	0	0	0	0	0	0	0	0	0	0	0	0	0	0	0	0	0	0	0	0	0	0	0	0	0	0	0	0	0	0	0
2914	GRM4	glutamate receptor, metabotropic 4	39	100	yes	0	0	0	0	0	0	0	0	0	0	0	0	0	0	0	0	0	0	0	0	0	0	0	0	0	0	0	0	0	0	0
5709	PSMD3	proteasome (prosome, macropain) 26S subunit, non-ATPase, 3	30.5	83.5616	no	0	0	0	0	0	0	0	0	0	0	0	0	0	0	0	0	0	0	0	0	0	1	0	0	0	5	0	0	0	0	0
54890	ALKBH5	alkB, alkylation repair homolog 5 (E. coli)	25.5	100	yes	0	0	0	0	0	0	0	0	0	0	0	0	0	0	0	0	0	0	0	0	0	0	0	0	0	0	0	0	0	0	0
29780	PARVB	parvin, beta	23	100	yes	0	0	0	0	0	0	0	0	0	0	0	0	0	0	0	0	0	0	0	0	0	0	0	0	0	0	0	0	0	0	0
954	ENTPD2	ectonucleoside triphosphate diphosphohydrolase 2	20.5	100	yes	0	0	0	0	0	0	0	0	0	0	0	0	0	0	0	0	0	0	0	0	0	0	0	0	0	0	0	0	0	0	0
56853	BRUNOL4	bruno-like 4, RNA binding protein (Drosophila)	48	90.566	no	0	5	0	0	0	0	0	0	0	0	0	0	0	0	0	0	0	0	0	0	0	0	0	0	0	0	0	0	0	0	0
6425	SFRP5	secreted frizzled-related protein 5	45.5	100	yes	0	0	0	0	0	0	0	0	0	0	0	0	0	0	0	0	0	0	0	0	0	0	0	0	0	0	0	0	0	0	0
339123	LOC339123	hypothetical LOC339123	40	80	no	0	0	0	0	0	0	0	0	0	0	1	0	0	0	0	0	0	4	0	0	0	0	0	0	0	0	0	0	5	0	0
7106	TSPAN4	tetraspanin 4	27.5	100	yes	0	0	0	0	0	0	0	0	0	0	0	0	0	0	0	0	0	0	0	0	0	0	0	0	0	0	0	0	0	0	0
2191	FAP	fibroblast activation protein, alpha	27	100	yes	0	0	0	0	0	0	0	0	0	0	0	0	0	0	0	0	0	0	0	0	0	0	0	0	0	0	0	0	0	0	0
9739	SETD1A	SET domain containing 1A	20.5	100	yes	0	0	0	0	0	0	0	0	0	0	0	0	0	0	0	0	0	0	0	0	0	0	0	0	0	0	0	0	0	0	0
10924	SMPDL3A	sphingomyelin phosphodiesterase, acid-like 3A	73.5	100	yes	0	0	0	0	0	0	0	0	0	0	0	0	0	0	0	0	0	0	0	0	0	0	0	0	0	0	0	0	0	0	0
714	C1QC	complement component 1, q subcomponent, C chain	58	90.625	no	0	0	0	0	0	0	0	0	0	0	0	0	0	0	0	0	0	0	0	0	0	0	6	0	0	0	0	0	0	0	0
27106	ARRDC2	arrestin domain containing 2	57	100	yes	0	0	0	0	0	0	0	0	0	0	0	0	0	0	0	0	0	0	0	0	0	0	0	0	0	0	0	0	0	0	0
1181	CLCN2	chloride channel 2	30	100	yes	0	0	0	0	0	0	0	0	0	0	0	0	0	0	0	0	0	0	0	0	0	0	0	0	0	0	0	0	0	0	0
142940	TRUB1	TruB pseudouridine (psi) synthase homolog 1 (E. coli)	28.5	100	yes	0	0	0	0	0	0	0	0	0	0	0	0	0	0	0	0	0	0	0	0	0	0	0	0	0	0	0	0	0	0	0
10189	THOC4	THO complex 4	28.5	100	yes	0	0	0	0	0	0	0	0	0	0	0	0	0	0	0	0	0	0	0	0	0	0	0	0	0	0	0	0	0	0	0
54453	RIN2	Ras and Rab interactor 2	27.5	100	yes	0	0	0	0	0	0	0	0	0	0	0	0	0	0	0	0	0	0	0	0	0	0	0	0	0	0	0	0	0	0	0
155400	NSUN5B	NOL1/NOP2/Sun domain family, member 5B	26	100	yes	0	0	0	0	0	0	0	0	0	0	0	0	0	0	0	0	0	0	0	0	0	0	0	0	0	0	0	0	0	0	0
84440	RAB11FIP4	RAB11 family interacting protein 4 (class II)	23.5	82.4561	no	0	0	0	5	0	0	0	0	0	0	0	0	0	0	0	0	0	0	0	0	0	0	0	0	0	0	0	0	0	0	0
80115	BAIAP2L2	BAI1-associated protein 2-like 2	22	100	yes	0	0	0	0	0	0	0	0	0	0	0	0	0	0	0	0	0	0	0	0	0	0	0	0	0	0	0	0	0	0	0
5460	POU5F1	POU domain, class 5, transcription factor 1	55	100	yes	0	0	0	0	0	0	0	0	0	0	0	0	0	0	0	0	0	0	0	0	0	0	0	0	0	0	0	0	0	0	0
23218	NBEAL2	neurobeachin-like 2	52	100	yes	0	0	0	0	0	0	0	0	0	0	0	0	0	0	0	0	0	0	0	0	0	0	0	0	0	0	0	0	0	0	0
10298	PAK4	p21(CDKN1A)-activated kinase 4	42	89.3617	no	0	0	0	0	0	0	0	0	0	0	0	0	0	0	0	0	0	0	0	0	0	0	0	0	0	0	5	0	0	0	0
57610	RANBP10	RAN binding protein 10	37	100	yes	0	0	0	0	0	0	0	0	0	0	0	0	0	0	0	0	0	0	0	0	0	0	0	0	0	0	0	0	0	0	0
200186	CRTC2	CREB regulated transcription coactivator 2	34	100	yes	0	0	0	0	0	0	0	0	0	0	0	0	0	0	0	0	0	0	0	0	0	0	0	0	0	0	0	0	0	0	0
55370	PPP4R1L	protein phosphatase 4, regulatory subunit 1-like	31.5	100	yes	0	0	0	0	0	0	0	0	0	0	0	0	0	0	0	0	0	0	0	0	0	0	0	0	0	0	0	0	0	0	0
196743	PAOX	polyamine oxidase (exo-N4-amino)	31.5	100	yes	0	0	0	0	0	0	0	0	0	0	0	0	0	0	0	0	0	0	0	0	0	0	0	0	0	0	0	0	0	0	0
56892	C8orf4	chromosome 8 open reading frame 4	31.5	100	yes	0	0	0	0	0	0	0	0	0	0	0	0	0	0	0	0	0	0	0	0	0	0	0	0	0	0	0	0	0	0	0
23135	JMJD3	jumonji domain containing 3	27.5	100	yes	0	0	0	0	0	0	0	0	0	0	0	0	0	0	0	0	0	0	0	0	0	0	0	0	0	0	0	0	0	0	0
440995	LOC440995	hypothetical gene supported by BC034933; BC068085	25	100	yes	0	0	0	0	0	0	0	0	0	0	0	0	0	0	0	0	0	0	0	0	0	0	0	0	0	0	0	0	0	0	0
147093	LOC147093	hypothetical protein LOC147093	25	100	yes	0	0	0	0	0	0	0	0	0	0	0	0	0	0	0	0	0	0	0	0	0	0	0	0	0	0	0	0	0	0	0
6788	STK3	serine/threonine kinase 3 (STE20 homolog, yeast)	22.5	100	yes	0	0	0	0	0	0	0	0	0	0	0	0	0	0	0	0	0	0	0	0	0	0	0	0	0	0	0	0	0	0	0
27090	ST6GALNAC4	ST6 (alpha-N-acetyl-neuraminyl-2,3-beta-galactosyl-1,3)-N-acetylgalactosaminide alpha-2,6-sialyltransferase 4	49	100	yes	0	0	0	0	0	0	0	0	0	0	0	0	0	0	0	0	0	0	0	0	0	0	0	0	0	0	0	0	0	0	0
9814	SFI1	Sfi1 homolog, spindle assembly associated (yeast)	41	100	yes	0	0	0	0	0	0	0	0	0	0	0	0	0	0	0	0	0	0	0	0	0	0	0	0	0	0	0	0	0	0	0
8540	AGPS	alkylglycerone phosphate synthase	36	100	yes	0	0	0	0	0	0	0	0	0	0	0	0	0	0	0	0	0	0	0	0	0	0	0	0	0	0	0	0	0	0	0
762	CA4	carbonic anhydrase IV	28.5	100	yes	0	0	0	0	0	0	0	0	0	0	0	0	0	0	0	0	0	0	0	0	0	0	0	0	0	0	0	0	0	0	0
23550	PSD4	pleckstrin and Sec7 domain containing 4	20.5	100	yes	0	0	0	0	0	0	0	0	0	0	0	0	0	0	0	0	0	0	0	0	0	0	0	0	0	0	0	0	0	0	0
6576	SLC25A1	solute carrier family 25 (mitochondrial carrier; citrate transporter), member 1	20	100	yes	0	0	0	0	0	0	0	0	0	0	0	0	0	0	0	0	0	0	0	0	0	0	0	0	0	0	0	0	0	0	0
283120	H19	H19, imprinted maternally expressed untranslated mRNA	843	100	yes	0	0	0	0	0	0	0	0	0	0	0	0	0	0	0	0	0	0	0	0	0	0	0	0	0	0	0	0	0	0	0
84530	KIAA1853	KIAA1853	174.5	100	yes	0	0	0	0	0	0	0	0	0	0	0	0	0	0	0	0	0	0	0	0	0	0	0	0	0	0	0	0	0	0	0
1535	CYBA	cytochrome b-245, alpha polypeptide	129	100	yes	0	0	0	0	0	0	0	0	0	0	0	0	0	0	0	0	0	0	0	0	0	0	0	0	0	0	0	0	0	0	0
55816	DOK5	docking protein 5	126.5	100	yes	0	0	0	0	0	0	0	0	0	0	0	0	0	0	0	0	0	0	0	0	0	0	0	0	0	0	0	0	0	0	0
80031	SEMA6D	sema domain, transmembrane domain (TM), and cytoplasmic domain, (semaphorin) 6D	107	100	yes	0	0	0	0	0	0	0	0	0	0	0	0	0	0	0	0	0	0	0	0	0	0	0	0	0	0	0	0	0	0	0
347862	PDDC1	Parkinson disease 7 domain containing 1	88.5	91.7098	no	0	0	0	0	5	0	0	0	0	3	0	0	0	0	0	0	0	0	0	0	0	0	0	0	0	0	0	0	0	0	0
997	CDC34	cell division cycle 34 homolog (S. cerevisiae)	83.5	100	yes	0	0	0	0	0	0	0	0	0	0	0	0	0	0	0	0	0	0	0	0	0	0	0	0	0	0	0	0	0	0	0
9526	MPDU1	mannose-P-dolichol utilization defect 1	76	100	yes	0	0	0	0	0	0	0	0	0	0	0	0	0	0	0	0	0	0	0	0	0	0	0	0	0	0	0	0	0	0	0
5802	PTPRS	protein tyrosine phosphatase, receptor type, S	67.5	100	yes	0	0	0	0	0	0	0	0	0	0	0	0	0	0	0	0	0	0	0	0	0	0	0	0	0	0	0	0	0	0	0
9369	NRXN3	neurexin 3	54.5	100	yes	0	0	0	0	0	0	0	0	0	0	0	0	0	0	0	0	0	0	0	0	0	0	0	0	0	0	0	0	0	0	0
90379	LOC90379	hypothetical protein BC002926	53.5	100	yes	0	0	0	0	0	0	0	0	0	0	0	0	0	0	0	0	0	0	0	0	0	0	0	0	0	0	0	0	0	0	0
4350	MPG	N-methylpurine-DNA glycosylase	52.5	100	yes	0	0	0	0	0	0	0	0	0	0	0	0	0	0	0	0	0	0	0	0	0	0	0	0	0	0	0	0	0	0	0
58485	TRAPPC1	trafficking protein particle complex 1	52.5	100	yes	0	0	0	0	0	0	0	0	0	0	0	0	0	0	0	0	0	0	0	0	0	0	0	0	0	0	0	0	0	0	0
55666	NPLOC4	nuclear protein localization 4 homolog (S. cerevisiae)	50	100	yes	0	0	0	0	0	0	0	0	0	0	0	0	0	0	0	0	0	0	0	0	0	0	0	0	0	0	0	0	0	0	0
79170	ATAD4	ATPase family, AAA domain containing 4	49.5	100	yes	0	0	0	0	0	0	0	0	0	0	0	0	0	0	0	0	0	0	0	0	0	0	0	0	0	0	0	0	0	0	0
26286	ARFGAP3	ADP-ribosylation factor GTPase activating protein 3	46.5	100	yes	0	0	0	0	0	0	0	0	0	0	0	0	0	0	0	0	0	0	0	0	0	0	0	0	0	0	0	0	0	0	0
164633	CABP7	calcium binding protein 7	45.5	100	yes	0	0	0	0	0	0	0	0	0	0	0	0	0	0	0	0	0	0	0	0	0	0	0	0	0	0	0	0	0	0	0
3832	KIF11	kinesin family member 11	45	100	yes	0	0	0	0	0	0	0	0	0	0	0	0	0	0	0	0	0	0	0	0	0	0	0	0	0	0	0	0	0	0	0
1875	E2F5	E2F transcription factor 5, p130-binding	44	100	yes	0	0	0	0	0	0	0	0	0	0	0	0	0	0	0	0	0	0	0	0	0	0	0	0	0	0	0	0	0	0	0
84337	ELOF1	elongation factor 1 homolog (S. cerevisiae)	42.5	100	yes	0	0	0	0	0	0	0	0	0	0	0	0	0	0	0	0	0	0	0	0	0	0	0	0	0	0	0	0	0	0	0
129684	CNTNAP5	contactin associated protein-like 5	40.5	100	yes	0	0	0	0	0	0	0	0	0	0	0	0	0	0	0	0	0	0	0	0	0	0	0	0	0	0	0	0	0	0	0
493754	LOC493754	RAB guanine nucleotide exchange factor (GEF) 1 pseudogene	37	100	yes	0	0	0	0	0	0	0	0	0	0	0	0	0	0	0	0	0	0	0	0	0	0	0	0	0	0	0	0	0	0	0
84619	ZGPAT	zinc finger, CCCH-type with G patch domain	36.5	100	yes	0	0	0	0	0	0	0	0	0	0	0	0	0	0	0	0	0	0	0	0	0	0	0	0	0	0	0	0	0	0	0
135892	TRIM50	tripartite motif-containing 50	35.5	100	yes	0	0	0	0	0	0	0	0	0	0	0	0	0	0	0	0	0	0	0	0	0	0	0	0	0	0	0	0	0	0	0
375790	AGRIN	agrin	35.5	100	yes	0	0	0	0	0	0	0	0	0	0	0	0	0	0	0	0	0	0	0	0	0	0	0	0	0	0	0	0	0	0	0
10908	PNPLA6	patatin-like phospholipase domain containing 6	34.5	85.1852	no	0	0	0	1	0	0	0	0	0	5	0	0	0	0	0	0	0	0	0	0	0	0	0	0	0	0	0	0	0	0	0
4713	NDUFB7	NADH dehydrogenase (ubiquinone) 1 beta subcomplex, 7, 18kDa	34.5	100	yes	0	0	0	0	0	0	0	0	0	0	0	0	0	0	0	0	0	0	0	0	0	0	0	0	0	0	0	0	0	0	0
63935	C20orf67	chromosome 20 open reading frame 67	32.5	100	yes	0	0	0	0	0	0	0	0	0	0	0	0	0	0	0	0	0	0	0	0	0	0	0	0	0	0	0	0	0	0	0
550112	LOC550112	hypothetical LOC550112	32.5	100	yes	0	0	0	0	0	0	0	0	0	0	0	0	0	0	0	0	0	0	0	0	0	0	0	0	0	0	0	0	0	0	0
64063	PRSS22	protease, serine, 22	32	100	yes	0	0	0	0	0	0	0	0	0	0	0	0	0	0	0	0	0	0	0	0	0	0	0	0	0	0	0	0	0	0	0
10190	TXNDC9	thioredoxin domain containing 9	31.5	100	yes	0	0	0	0	0	0	0	0	0	0	0	0	0	0	0	0	0	0	0	0	0	0	0	0	0	0	0	0	0	0	0
55092	TMEM51	transmembrane protein 51	31	100	yes	0	0	0	0	0	0	0	0	0	0	0	0	0	0	0	0	0	0	0	0	0	0	0	0	0	0	0	0	0	0	0
43	ACHE	acetylcholinesterase (Yt blood group)	31	100	yes	0	0	0	0	0	0	0	0	0	0	0	0	0	0	0	0	0	0	0	0	0	0	0	0	0	0	0	0	0	0	0
10479	SLC9A6	solute carrier family 9 (sodium/hydrogen exchanger), member 6	31	100	yes	0	0	0	0	0	0	0	0	0	0	0	0	0	0	0	0	0	0	0	0	0	0	0	0	0	0	0	0	0	0	0
84852	C1orf203	chromosome 1 open reading frame 203	31	100	yes	0	0	0	0	0	0	0	0	0	0	0	0	0	0	0	0	0	0	0	0	0	0	0	0	0	0	0	0	0	0	0
80114	BICC1	bicaudal C homolog 1 (Drosophila)	30.5	100	yes	0	0	0	0	0	0	0	0	0	0	0	0	0	0	0	0	0	0	0	0	0	0	0	0	0	0	0	0	0	0	0
9427	ECEL1	endothelin converting enzyme-like 1	30	100	yes	0	0	0	0	0	0	0	0	0	0	0	0	0	0	0	0	0	0	0	0	0	0	0	0	0	0	0	0	0	0	0
154215	TCBA1	T-cell lymphoma breakpoint associated target 1	30	100	yes	0	0	0	0	0	0	0	0	0	0	0	0	0	0	0	0	0	0	0	0	0	0	0	0	0	0	0	0	0	0	0
57658	CALCOCO1	calcium binding and coiled-coil domain 1	29.5	100	yes	0	0	0	0	0	0	0	0	0	0	0	0	0	0	0	0	0	0	0	0	0	0	0	0	0	0	0	0	0	0	0
11122	PTPRT	protein tyrosine phosphatase, receptor type, T	29.5	100	yes	0	0	0	0	0	0	0	0	0	0	0	0	0	0	0	0	0	0	0	0	0	0	0	0	0	0	0	0	0	0	0
11313	LYPLA2	lysophospholipase II	29.5	100	yes	0	0	0	0	0	0	0	0	0	0	0	0	0	0	0	0	0	0	0	0	0	0	0	0	0	0	0	0	0	0	0
4641	MYO1C	myosin IC	29.5	100	yes	0	0	0	0	0	0	0	0	0	0	0	0	0	0	0	0	0	0	0	0	0	0	0	0	0	0	0	0	0	0	0
401478	FLJ45872	FLJ45872 protein	28	100	yes	0	0	0	0	0	0	0	0	0	0	0	0	0	0	0	0	0	0	0	0	0	0	0	0	0	0	0	0	0	0	0
23140	ZZEF1	zinc finger, ZZ-type with EF-hand domain 1	27.5	100	yes	0	0	0	0	0	0	0	0	0	0	0	0	0	0	0	0	0	0	0	0	0	0	0	0	0	0	0	0	0	0	0
9649	RALGPS1	Ral GEF with PH domain and SH3 binding motif 1	27	81.8182	no	0	0	0	0	0	0	6	0	0	0	0	0	0	0	0	0	0	0	0	0	0	0	0	0	0	0	0	0	0	0	0
57060	PCBP4	poly(rC) binding protein 4	26.5	100	yes	0	0	0	0	0	0	0	0	0	0	0	0	0	0	0	0	0	0	0	0	0	0	0	0	0	0	0	0	0	0	0
57657	HCN3	hyperpolarization activated cyclic nucleotide-gated potassium channel 3	26.5	100	yes	0	0	0	0	0	0	0	0	0	0	0	0	0	0	0	0	0	0	0	0	0	0	0	0	0	0	0	0	0	0	0
818	CAMK2G	calcium/calmodulin-dependent protein kinase (CaM kinase) II gamma	26.5	100	yes	0	0	0	0	0	0	0	0	0	0	0	0	0	0	0	0	0	0	0	0	0	0	0	0	0	0	0	0	0	0	0
140706	C20orf160	chromosome 20 open reading frame 160	26.5	100	yes	0	0	0	0	0	0	0	0	0	0	0	0	0	0	0	0	0	0	0	0	0	0	0	0	0	0	0	0	0	0	0
339984	LOC339984	hypothetical protein LOC339984	26	100	yes	0	0	0	0	0	0	0	0	0	0	0	0	0	0	0	0	0	0	0	0	0	0	0	0	0	0	0	0	0	0	0
2615	LRRC32	leucine rich repeat containing 32	25.5	100	yes	0	0	0	0	0	0	0	0	0	0	0	0	0	0	0	0	0	0	0	0	0	0	0	0	0	0	0	0	0	0	0
290	ANPEP	alanyl (membrane) aminopeptidase (aminopeptidase N, aminopeptidase M, microsomal aminopeptidase, CD13, p150)	25.5	100	yes	0	0	0	0	0	0	0	0	0	0	0	0	0	0	0	0	0	0	0	0	0	0	0	0	0	0	0	0	0	0	0
55295	KLHL26	kelch-like 26 (Drosophila)	25.5	100	yes	0	0	0	0	0	0	0	0	0	0	0	0	0	0	0	0	0	0	0	0	0	0	0	0	0	0	0	0	0	0	0
57553	MICAL3	microtubule associated monoxygenase, calponin and LIM domain containing 3	25.5	100	yes	0	0	0	0	0	0	0	0	0	0	0	0	0	0	0	0	0	0	0	0	0	0	0	0	0	0	0	0	0	0	0
54546	RNF186	ring finger protein 186	25.5	100	yes	0	0	0	0	0	0	0	0	0	0	0	0	0	0	0	0	0	0	0	0	0	0	0	0	0	0	0	0	0	0	0
1861	TOR1A	torsin family 1, member A (torsin A)	25	100	yes	0	0	0	0	0	0	0	0	0	0	0	0	0	0	0	0	0	0	0	0	0	0	0	0	0	0	0	0	0	0	0
197322	LOC197322	hypothetical protein LOC197322	24.5	100	yes	0	0	0	0	0	0	0	0	0	0	0	0	0	0	0	0	0	0	0	0	0	0	0	0	0	0	0	0	0	0	0
752014	CEMP1	cementum protein 1	24	100	yes	0	0	0	0	0	0	0	0	0	0	0	0	0	0	0	0	0	0	0	0	0	0	0	0	0	0	0	0	0	0	0
5903	RANBP2	RAN binding protein 2	23.5	100	yes	0	0	0	0	0	0	0	0	0	0	0	0	0	0	0	0	0	0	0	0	0	0	0	0	0	0	0	0	0	0	0
6955	TRA@	T cell receptor alpha locus	23	100	yes	0	0	0	0	0	0	0	0	0	0	0	0	0	0	0	0	0	0	0	0	0	0	0	0	0	0	0	0	0	0	0
11074	TRIM31	tripartite motif-containing 31	23	100	yes	0	0	0	0	0	0	0	0	0	0	0	0	0	0	0	0	0	0	0	0	0	0	0	0	0	0	0	0	0	0	0
91683	SYT12	synaptotagmin XII	23	100	yes	0	0	0	0	0	0	0	0	0	0	0	0	0	0	0	0	0	0	0	0	0	0	0	0	0	0	0	0	0	0	0
6183	MRPS12	mitochondrial ribosomal protein S12	23	100	yes	0	0	0	0	0	0	0	0	0	0	0	0	0	0	0	0	0	0	0	0	0	0	0	0	0	0	0	0	0	0	0
94097	SFXN5	sideroflexin 5	23	100	yes	0	0	0	0	0	0	0	0	0	0	0	0	0	0	0	0	0	0	0	0	0	0	0	0	0	0	0	0	0	0	0
9731	KIAA0562	KIAA0562	22.5	100	yes	0	0	0	0	0	0	0	0	0	0	0	0	0	0	0	0	0	0	0	0	0	0	0	0	0	0	0	0	0	0	0
283587	LOC283587	hypothetical protein LOC283587	22	81.4815	no	0	0	0	0	0	0	0	0	0	0	0	0	0	0	0	0	0	5	0	0	0	0	0	0	0	0	0	0	0	0	0
84871	AGBL4	ATP/GTP binding protein-like 4	22	100	yes	0	0	0	0	0	0	0	0	0	0	0	0	0	0	0	0	0	0	0	0	0	0	0	0	0	0	0	0	0	0	0
80274	SCUBE1	signal peptide, CUB domain, EGF-like 1	22	100	yes	0	0	0	0	0	0	0	0	0	0	0	0	0	0	0	0	0	0	0	0	0	0	0	0	0	0	0	0	0	0	0
5585	PKN1	protein kinase N1	22	100	yes	0	0	0	0	0	0	0	0	0	0	0	0	0	0	0	0	0	0	0	0	0	0	0	0	0	0	0	0	0	0	0
84034	EMILIN2	elastin microfibril interfacer 2	21	100	yes	0	0	0	0	0	0	0	0	0	0	0	0	0	0	0	0	0	0	0	0	0	0	0	0	0	0	0	0	0	0	0
54737	HSMPP8	M-phase phosphoprotein, mpp8	21	100	yes	0	0	0	0	0	0	0	0	0	0	0	0	0	0	0	0	0	0	0	0	0	0	0	0	0	0	0	0	0	0	0
10295	BCKDK	branched chain ketoacid dehydrogenase kinase	21	100	yes	0	0	0	0	0	0	0	0	0	0	0	0	0	0	0	0	0	0	0	0	0	0	0	0	0	0	0	0	0	0	0
5914	RARA	retinoic acid receptor, alpha	21	100	yes	0	0	0	0	0	0	0	0	0	0	0	0	0	0	0	0	0	0	0	0	0	0	0	0	0	0	0	0	0	0	0
170575	GIMAP1	GTPase, IMAP family member 1	21	100	yes	0	0	0	0	0	0	0	0	0	0	0	0	0	0	0	0	0	0	0	0	0	0	0	0	0	0	0	0	0	0	0
51384	WNT16	wingless-type MMTV integration site family, member 16	21	100	yes	0	0	0	0	0	0	0	0	0	0	0	0	0	0	0	0	0	0	0	0	0	0	0	0	0	0	0	0	0	0	0
3954	LETM1	leucine zipper-EF-hand containing transmembrane protein 1	21	100	yes	0	0	0	0	0	0	0	0	0	0	0	0	0	0	0	0	0	0	0	0	0	0	0	0	0	0	0	0	0	0	0
727897	MUC5B	mucin 5B, oligomeric mucus/gel-forming	20.5	100	yes	0	0	0	0	0	0	0	0	0	0	0	0	0	0	0	0	0	0	0	0	0	0	0	0	0	0	0	0	0	0	0
348013	FAM70B	family with sequence similarity 70, member B	20.5	100	yes	0	0	0	0	0	0	0	0	0	0	0	0	0	0	0	0	0	0	0	0	0	0	0	0	0	0	0	0	0	0	0
647215	LOC647215	hypothetical LOC647215	20.5	100	yes	0	0	0	0	0	0	0	0	0	0	0	0	0	0	0	0	0	0	0	0	0	0	0	0	0	0	0	0	0	0	0
25861	DFNB31	deafness, autosomal recessive 31	20.5	80.3922	no	0	0	0	0	0	0	0	0	5	0	0	0	0	0	0	0	0	0	0	0	0	0	0	0	0	0	0	0	0	0	0
11142	PKIG	protein kinase (cAMP-dependent, catalytic) inhibitor gamma	20.5	100	yes	0	0	0	0	0	0	0	0	0	0	0	0	0	0	0	0	0	0	0	0	0	0	0	0	0	0	0	0	0	0	0
