# Supplementary material for: Detailed transcriptome atlas of the pancreatic beta cell
Source: BMC Med Genomics. 2009 Jan 15;2:3. doi: 10.1186/1755-8794-2-3 (PMC2635377; doi:10.1186/1755-8794-2-3)
Supplement: Additional file 8 — The overlap of these pancreatic islet-specific genes with β and α cell enriched genes. The intersection of genes in Additional File 7 with either genes expressed strongly in either β or α cells. [file 1755-8794-2-3-S8.xls]

## Sheet: Sheet1
Overlap of tissue specific genes identified by MPSS and genes enriched in Beta cells
Gene Name	Symbol	Description	Signal Intensity in Beta cells	Signal Intensity in INS cells	Signal Intensity in Alpha cells
24483	Igf2	insulin-like growth factor 2	3495.9	17596.2	101.084
25026	Adm	adrenomedullin	5692.83	32.1655	238.326
25051	Glp1r	glucagon-like peptide 1 receptor	3746.15	3726.86	160.463
25511	Pemt	phosphatidylethanolamine N-methyltransferase	332.359	74.3662	19.3091
289753	RGD1311827	similar to RIKEN cDNA 5730411O18 gene	432.596	775.054	25.9166
290877	RGD1566042_predicted	similar to hypothetical protein MGC20579 (predicted)	702.491	25.2776	43.2803
288591	RGD1311474	similar to transmembrane protein induced by tumor necrosis factor alpha	1059.92	483.837	68.256
65193	Nkx6-1	NK6 transcription factor related, locus 1 (Drosophila)	10170.5	3921.09	771.127
79558	Acvr1	activin A receptor, type 1	274.988	285.699	21.5314
170496	Lcn2	lipocalin 2	477.508	37.7615	42.9213
25506	P4hb	prolyl 4-hydroxylase, beta polypeptide	93943.6	36271.3	9525.45
362559	RGD1307814_predicted	similar to KIAA1730 protein (predicted)	292.039	189.794	31.9456
290994	Lman2_predicted	lectin, mannose-binding 2 (predicted)	19199.2	19349.5	2245.6
313950	RGD1311331_predicted	similar to HS1 binding protein 3 (predicted)	464.954	247.952	55.2116
65261	Myo1c	myosin IC	1856.58	1276.25	225.65
64467	Entpd2	ectonucleoside triphosphate diphosphohydrolase 2	989.1	161.857	126.639
501015	LOC501015	NA	20258.9	714.914	2609.15
362973	Parvb_predicted	parvin, beta (predicted)	1103.97	746.193	145.459
29535	Pdx1	pancreatic and duodenal homeobox gene 1	4772.94	7092.66	668.879
293588	Paox_predicted	polyamine oxidase (predicted)	2509.92	939.209	363.151
499072	RGD1565210_predicted	RGD1565210 (predicted)	5571.83	2959.3	836.941
25751	Dnm2	dynamin 2	1007.8	733.833	156.474
24189	Aldoa	aldolase A	82726	16249.9	12860.8
246273	Trib3	tribbles homolog 3 (Drosophila)	9101.63	541.095	1432.58
315189	Arhgap8_predicted	Rho GTPase activating protein 8 (predicted)	377.119	538.157	61.0327
362965	Rangap1	RAN GTPase activating protein 1	10457.5	8993.4	1758.11
287986	Eif4g1	eukaryotic translation initiation factor 4 gamma, 1	6625.68	5075.78	1144.35
80843	Sec61a1	Sec61 alpha 1 subunit (S. cerevisiae)	27851.7	14232.5	5026.61
24230	Bzrp	benzodiazepine receptor, peripheral	772.255	247.794	140.416
79130	Dnajc5	DnaJ (Hsp40) homolog, subfamily C, member 5	1113.19	864.275	208.902
296360	Pigt_predicted	phosphatidylinositol glycan, class T (predicted)	2381.56	3724.89	452.165
287670	Psmd3	proteasome (prosome, macropain) 26S subunit, non-ATPase, 3	4811	5066.5	915.974
261737	Sfxn5	sideroflexin 5	910.321	179.966	174.956
259225	Ppp1r14b	protein phosphatase 1, regulatory (inhibitor) subunit 14B	11894.4	17198.6	2386.52
298646	Agtrap	angiotensin II, type I receptor-associated protein	803.187	318.107	161.699
303193	Alkbh5_predicted	alkB, alkylation repair homolog 5 (E. coli) (predicted)	3496	971.727	710.677
300988	Tex264	testis expressed gene 264 homolog (mouse)	2794.67	793.455	578.141
293666	mrpl11	mitochondrial ribosomal protein L11	4190.27	8233.23	909.519
296733	RGD1306404_predicted	similar to mKIAA1402 protein (predicted)	3219.41	1402.33	699.346
116643	Vcp	valosin-containing protein	40175.1	29873.2	8768.62
81683	Mif	macrophage migration inhibitory factor	18497.9	17859.6	4057.74
313771	MGC94339	similar to BC002216 protein	3854.49	1203.93	850.786
360785	Ap1s1_predicted	adaptor protein complex AP-1, sigma 1 (predicted)	3088.09	8721.52	681.857
64517	Thop1	thimet oligopeptidase 1	821.153	484.855	181.451
58935	Gas6	growth arrest specific 6	3216.88	12172.1	714.216
316130	LOC316130	NA	395.658	146.245	89.5785
360678	Arhgdia	Rho GDP dissociation inhibitor (GDI) alpha	10268.4	9334.53	2324.89
24267	Comt	catechol-O-methyltransferase	29132.7	2661.94	6797.44
29233	Clcn7	chloride channel 7	297.114	497.071	69.6267
246328	Serpina4	serine (or cysteine) proteinase inhibitor, clade A (alpha-1 antiproteinase, antitrypsin), member 4	411.306	281.744	97.7106
29538	Ccl20	chemokine (C-C motif) ligand 20	777.656	109.053	185.087
83725	Wfs1	Wolfram syndrome 1 homolog (human)	5705.24	1067.35	1363.85
498398	RGD1565037_predicted	similar to selenoprotein SelM (predicted)	11555.7	3922.3	2791.33
311865	Ptges2_predicted	prostaglandin E synthase 2 (predicted)	3662.87	1727.23	894.536
289014	Mapkapk2	MAP kinase-activated protein kinase 2	10673.1	2275.46	2626.57
313057	Serinc2	serine incorporator 2	2150.98	1639.46	534.138
304378	Perq1_predicted	PERQ amino acid rich, with GYF domain 1 (predicted)	1806.35	1325.08	452.015
29603	Bckdk	branched chain ketoacid dehydrogenase kinase	2446.08	5454.51	613.255
171441	Yif1	Yip1 interacting factor homolog (S. cerevisiae)	7755.3	4590.52	1953.98
192235	Hyou1	hypoxia up-regulated 1	5218.4	223.619	1319.04
116510	Timp1	tissue inhibitor of metalloproteinase 1	20055.7	279.407	5102.96
83510	Lypla2	lysophospholipase 2	2085.45	1548.75	531.009
83764	Flot2	flotillin 2	4086.94	2179.31	1044.15
29322	Plcb3	phospholipase C, beta 3	761.531	858.269	194.744
360606	Itga3_predicted	integrin alpha 3 (predicted)	12369.2	2480.14	3180.35
81823	Cib1	calcium and integrin binding 1 (calmyrin)	6371.1	2705.83	1651.45
363707	Srp68_predicted	signal recognition particle 68 (predicted)	15870.5	11677.1	4147.7
84596	Srm	spermidine synthase	4950.42	2722.62	1295.01
303746	Mrpl12	ribosomal protein, mitochondrial, L12	7687.12	5450.78	2018.43
290673	Atp13a1_predicted	ATPase type 13A1 (predicted)	4241.43	4132.57	1116.73
84497	Dgat1	diacylglycerol O-acyltransferase 1	3268.45	2026.25	863.479
25678	Ddr1	discoidin domain receptor family, member 1	483.06	491.666	132.575
362247	Trpc4ap	transient receptor potential cation channel, subfamily C, member 4 associated protein	7478.44	6422.3	2054.13
79107	Duox2	dual oxidase 2	499.852	140.699	138.302
363328	LOC363328	NA	2445.54	548.395	677.244
287550	Trp53i13_predicted	tumor protein p53 inducible protein 13 (predicted)	3377.91	898.086	938.255
360564	Tax1bp3	Tax1 (human T-cell leukemia virus type I) binding protein 3	4472.86	11170.7	1264.97
266668	Grina	glutamate receptor, ionotropic, N-methyl D-asparate-associated protein 1 (glutamate binding)	7237.08	12177.5	2054.88
29153	Capn1	calpain 1	1701.26	366.031	485.762
295248	Zbtb7b_predicted	zinc finger and BTB domain containing 7B (predicted)	392.415	131.945	112.379
362112	Tor2a	torsin family 2, member A	1327.51	1251.76	384.663
287711	Coasy	Coenzyme A synthase	1671.51	1164.49	485.12
64310	Arf1	ADP-ribosylation factor 1	43446.5	62554.6	12650.2
293628	RGD1308955	similar to Cc1-9	3592.73	2000.53	1050.26
24795	Serpina3n	serine (or cysteine) peptidase inhibitor, clade A, member 3N	1034.05	116.426	304.57
171366	Ppp4c	protein phosphatase 4, catalytic subunit	1133.21	989.86	341.553
287148	Rpusd1_predicted	RNA pseudouridylate synthase domain containing 1 (predicted)	955.117	734.395	289.937
50866	Rab4b	RAB4B, member RAS oncogene family	1429.93	1436.89	436.932
362827	Pias4	protein inhibitor of activated STAT, 4	893.49	544.04	274.201
360492	RGD1305117	similar to HN1-like protein	11435.9	9877.87	3528.31
292139	RGD1311558_predicted	similar to 4930506M07Rik protein (predicted)	2756.3	2291.21	852.231
170818	Icmt	isoprenylcysteine carboxyl methyltransferase	901.27	367.272	278.847
300147	Sbf1_predicted	SET binding factor 1 (predicted)	901.053	1076.83	279.006
24561	Mpg	N-methylpurine-DNA glycosylase	927.035	1055.68	287.136
29328	Gpx4	glutathione peroxidase 4	16734.2	18478.3	5193.45
116561	Cltb	clathrin, light polypeptide (Lcb)	9701.18	13070.5	3045.6
298696	Pin1_predicted	protein (peptidyl-prolyl cis/trans isomerase) NIMA-interacting 1 (predicted)	7329.79	12711.6	2335.82
316533	D1bwg1363e	chondroitin polymerizing factor	6450.23	1022.49	2057.01
140639	Nploc4	nuclear protein localization 4 homolog (S. cerevisiae)	6015.79	6762.28	1932.32
298699	Ppan	peter pan homolog (Drosophila)	3832.43	2529.82	1231.92
266606	Dyt1	dystonia 1	3124.32	4989.06	1017.53
117051	Arfrp1	ADP-ribosylation factor related protein 1	3661.27	5247.19	1193.53
304653	RGD1304881_predicted	similar to hypothetical protein 6720484B16 (predicted)	343.872	879.86	113.086
305457	Letm1	leucine zipper-EF-hand containing transmembrane protein 1	1342.55	1437.94	445.036
60571	Mybbp1a	MYB binding protein (P160) 1a	8446.15	6352.39	2800.68
298400	Creb3	cAMP responsive element binding protein 3	4625.84	3875.54	1539.14
29663	Ap1b1	adaptor protein complex AP-1, beta 1 subunit	2719.92	2742.72	919.258
29541	Nthl1_predicted	nth (endonuclease III)-like 1 (E.coli) (predicted)	835.592	577.69	285.947
60433	Rfng	radical fringe gene homolog (Drosophila)	2479.25	2627.41	849.931
290660	Ddx49_predicted	DEAD (Asp-Glu-Ala-Asp) box polypeptide 49 (predicted)	2451.39	1717.05	841.179
81664	Gnai2	guanine nucleotide binding protein, alpha inhibiting 2	7497.12	3685.68	2586.41
29474	Coro1b	coronin, actin-binding protein, 1B	2268.79	5187.48	791.683
117039	Gps1	G protein pathway suppressor 1	8607.85	11702	3016.2
360741	Dgcr14	DiGeorge syndrome critical region gene 14 homolog (human)	579.02	248.008	202.942
171140	Camk2g	calcium/calmodulin-dependent protein kinase II gamma	1715.29	1254.43	602.589
117030	Erp29	endoplasmic reticulum protein 29	20054.6	12197	7155.04
259229	Ppm1g	protein phosphatase 1G (formerly 2C), magnesium-dependent, gamma isoform	7980.32	9027.67	2847.88
60328	Mark2	MAP/microtubule affinity-regulating kinase 2	2708.32	1853.73	975.278
116660	Ptprn	protein tyrosine phosphatase, receptor type, N	37005.7	7203.09	13492.4
65046	Ap2s1	adaptor-related protein complex 2, sigma 1 subunit	3687.74	7455.47	1351.15
80754	Rabep2	rabaptin, RAB GTPase binding effector protein 2	416.379	603.492	152.598
299602	Cdc34_predicted	cell division cycle 34 homolog (S. cerevisiae) (predicted)	3302.05	2675.46	1221.26
25625	Tnfrsf1a	tumor necrosis factor receptor superfamily, member 1a	5910.99	1693.9	2197.28
313255	Cip98	CASK-interacting protein CIP98	1420.18	247.935	528.464
59267	Syt7	synaptotagmin VII	959.495	696.892	359.275
24232	C3	complement component 3	7880.64	5286.32	2993.33
84578	Hdac3	histone deacetylase 3	3176.6	4052.9	1206.97
303394	Usp32_predicted	ubiquitin specific protease 32 (predicted)	692.661	355.535	263.245
85260	Entpd6	ectonucleoside triphosphate diphosphohydrolase 6	465.314	571.057	178.423
292654	RGD1564549_predicted	similar to hypothetical protein FLJ20512 (predicted)	1438.64	2369.13	553.349
293860	Flna_predicted	filamin, alpha (predicted)	826.901	413.459	318.753
287544	Poldip2_predicted	polymerase (DNA-directed), delta interacting protein 2 (predicted)	2984.17	2612.24	1164.8
304567	Pus1	pseudouridine synthase 1	1915.62	1435.16	750.73
81804	Stxbp2	syntaxin binding protein 2	1576.71	2117.16	618.064
50719	Slc7a5	solute carrier family 7 (cationic amino acid transporter, y+ system), member 5	4437.48	1110.78	1752.04
83833	Smarcd2	SWI/SNF related, matrix associated, actin dependent regulator of chromatin, subfamily d, member 2	1237.35	1396.67	489.623
362711	RGD1311324	similar to hypothetical protein FLJ20254	4524.23	2450.39	1791.07
298683	Vwa1	von Willebrand factor A domain containing 1	277.857	34.0975	110.421
64455	Rasd1	RAS, dexamethasone-induced 1	3248.67	2710.15	1292
301119	LOC301119	NA	852.336	584.763	339.742
29355	Pkn1	protein kinase N1	1552.91	206.11	620.89
289504	Sdad1	SDA1 domain containing 1	1512.88	1104.97	605.241
300994	Ifrd2_predicted	interferon-related developmental regulator 2 (predicted)	2897.19	1156.85	1165.37
362162	Zfp289	zinc finger protein 289	3179.41	3404.19	1279.44
292244	Mrpl18_predicted	mitochondrial ribosomal protein L18 (predicted)	7021.47	12686.6	2851.61
266712	Rnf40	ring finger protein 40	518.311	289.228	211.242
292758	Mrps12_predicted	mitochondrial ribosomal protein S12 (predicted)	3565.14	4810.81	1461.46
312638	Creld1	cysteine-rich with EGF-like domains 1	1901.94	2208.57	780.638
299617	RGD1359682	uncharacterized protein family UPF0227 member RGD1359682	2919.07	2168.21	1199
29167	Dctn1	dynactin 1	7393.24	14854.8	3044.32
29565	Eef2	eukaryotic translation elongation factor 2	37854.4	33295.4	15606.8
287949	Scarf2_predicted	scavenger receptor class F, member 2 (predicted)	636.396	581.25	262.469
65194	Slc29a2	solute carrier family 29 (nucleoside transporters), member 2	442.449	525.203	182.789
362576	RGD1305347_predicted	similar to RIKEN cDNA 2610528J11 (predicted)	1537.03	1631.26	636.86
298982	Maea	macrophage erythroblast attacher	7151.73	5883.05	2970.84
367562	Gaa	glucosidase, alpha, acid	9120.97	7014.64	3824.44
308404	Irf2bp1_predicted	interferon regulatory factor 2 binding protein 1 (predicted)	2557.37	1698.04	1073.72
364380	Abhd4_predicted	abhydrolase domain containing 4 (predicted)	3174.08	2266.18	1337
288656	Arl6ip4	ADP-ribosylation factor-like 6 interacting protein 4	2573.77	3178.29	1085.27
29461	Vgf	VGF nerve growth factor inducible	7026.68	5633.25	2966.52
314634	Plekhj1	pleckstrin homology domain containing, family J member 1	2460.76	1514.48	1039.06
290651	LOC290651	similar to myo-inositol 1-phosphate synthase A1	5778.12	6734.78	2442.08
25238	Adrbk1	adrenergic receptor kinase, beta 1	910.262	1137.16	385.216
89841	Pcyt2	phosphate cytidylyltransferase 2, ethanolamine	2972.34	2200.95	1265.67
94199	Dpep1	dipeptidase 1 (renal)	281.778	249.506	119.992
309167	Pcnxl3	pecanex-like 3 (Drosophila)	1416.21	1828.69	604.787
360634	Plekhh3	pleckstrin homology domain containing, family H (with MyTH4 domain) member 3	888.874	776.098	381.347
313575	Heyl_predicted	hairy/enhancer-of-split related with YRPW motif-like (predicted)	327.044	123.689	140.628
24439	Hagh	hydroxyacyl glutathione hydrolase	3968.33	6773.29	1711.1
316098	Exosc7	exosome component 7	4128.56	3442.57	1792.35
301124	LOC301124	NA	16632.4	25876.1	7228.62
81518	Mef2d	myocyte enhancer factor 2D	711.817	315.833	309.376
298681	Ssu72	Ssu72 RNA polymerase II CTD phosphatase homolog (yeast)	10708.9	3427.7	4656.42
60417	Ecel1	endothelin converting enzyme-like 1	379.749	142.424	165.83
309452	Nfkb2	nuclear factor of kappa light polypeptide gene enhancer in B-cells 2, p49/p100	1959.15	225.488	860.212
293722	B3gat3_predicted	beta-1,3-glucuronyltransferase 3 (glucuronosyltransferase I) (predicted)	807.799	849.108	357.082
303740	RGD1306356	similar to hypothetical protein MGC15523	8797.68	4659.79	3902.22
290652	Fkbp8	FK506 binding protein 8	2567.65	1845.05	1139.49
116717	Trip10	thyroid hormone receptor interactor 10	1680.28	490.158	745.981
314619	Stno_predicted	strawberry notch homolog (Drosophila) (predicted)	1041.67	346.52	463.464
303798	Arvcf_predicted	armadillo repeat gene deleted in velo-cardio-facial syndrome (predicted)	1122.1	1303.59	503.051
363134	Rnu3ip2_predicted	RNA, U3 small nucleolar interacting protein 2 (predicted)	1739.61	986.296	794.081
81817	Usf2	upstream transcription factor 2	1834.56	1222.42	839.894
296083	Vps18_predicted	vacuolar protein sorting 18 (yeast) (predicted)	605.397	444.168	279.068
365179	RGD1565485_predicted	similar to zinc finger protein 524 (predicted)	1054.6	812.758	486.343
296741	Fastk	Fas-activated serine/threonine kinase	1361.09	995.986	627.716
290666	Sf4	splicing factor 4	2265.15	2084.87	1048.59
365872	Aph1a	anterior pharynx defective 1a homolog (C. elegans)	1661.41	2029.99	769.835
25721	Got2	glutamate oxaloacetate transaminase 2, mitochondrial	13282.1	17469.2	6210.91
64391	Dapk3	death-associated protein kinase 3	2761.59	3193.19	1294.84
309106	Sigirr	single immunoglobulin and toll-interleukin 1 receptor (TIR) domain	662.025	767.829	311.777
316333	Actr1b	ARP1 actin-related protein 1 homolog B (yeast)	2115.03	2943.38	996.085
316736	Emilin2_predicted	elastin microfibril interfacer 2 (predicted)	501.641	223.568	237.752
293674	Drap1_predicted	Dr1 associated protein 1 (negative cofactor 2 alpha) (predicted)	2631.35	3275	1252.37
292588	Ube2s_predicted	ubiquitin-conjugating enzyme E2S (predicted)	8462.87	23855.6	4035.11
314617	Wdr18	WD repeat domain 18	1310.13	1826.15	625.982
246310	Arfgap1	ADP-ribosylation factor GTPase activating protein 1	3154.05	2223.4	1508.13
360742	Dgcr2	DiGeorge syndrome critical region gene 2	7641.29	6130.71	3660.58
24255	Cftr	cystic fibrosis transmembrane conductance regulator homolog	431.979	71.6359	208.385
308457	Egln2	EGL nine homolog 2 (C. elegans)	4698.35	2522.8	2267.87
361574	Snrp70_predicted	U1 small nuclear ribonucleoprotein polypeptide A (predicted)	13752.1	6314.87	6656.3
24780	Slc4a2	solute carrier family 4, member 2	2253.71	1859.25	1094.96
117262	Psmc4	proteasome (prosome, macropain) 26S subunit, ATPase, 4	9786.26	11715.7	4759.93
245975	Rda279	hypothetical protein RDA279	2443.88	4229.48	1189.76
292051	RGD1306101_predicted	similar to 4933407C03Rik protein (predicted)	6052.04	3258.9	2965.59
288545	RGD1305455	similar to hypothetical protein FLJ10925	1743.39	1598.03	854.393
29168	Ubd	ubiquitin D	307.911	182.394	150.936
361825	Smarcb1	SWI/SNF related, matrix associated, actin dependent regulator of chromatin, subfamily b, member 1	2762.62	3786.13	1358.91
299850	Dctn2	dynactin 2	3384	4599.44	1670.97
140673	Napa	N-ethylmaleimide sensitive fusion protein attachment protein alpha	13818.5	8409.18	6826.15
64188	Mafg	v-maf musculoaponeurotic fibrosarcoma oncogene family, protein G (avian)	1178.03	688.48	582.119
64526	Ech1	enoyl coenzyme A hydratase 1, peroxisomal	4524.51	5785.7	2236.6
24185	Akt1	thymoma viral proto-oncogene 1	8457.46	6400.96	4182.98
29743	Slc25a1	solute carrier family 25, member 1	2383.1	6373.57	1185.82
499749	LOC499749	similar to RIKEN cDNA C430004E15	1229.7	635.159	613.493
287721	Vat1	vesicle amine transport protein 1 homolog (T californica)	4897.79	1952.07	2445.54
56084	Hgs	HGF-regulated tyrosine kinase substrate	4804.63	3826.24	2402.33
296562	Npdc1	neural proliferation, differentiation and control, 1	8597.44	6387.93	4365.39
81751	Psen2	presenilin 2	919.474	346.931	468.558
317374	Timm17b_predicted	translocase of inner mitochondrial membrane 17 homolog B (yeast) (predicted)	994.548	1650.09	506.996
308572	Myh14	myosin, heavy polypeptide 14	782.888	2118.52	400.751
83631	Dedd	death effector domain-containing	14060.2	7036.16	7211.77
313806	Ibrdc3_predicted	IBR domain containing 3 (predicted)	568.529	215.399	292.289
366951	Scrt1_predicted	scratch homolog 1, zinc finger protein (Drosophila) (predicted)	1760.11	1078.32	905.16
287005	Camk2n1	calcium/calmodulin-dependent protein kinase II inhibitor 1	2088.36	1478.69	1077.66
83807	Csda	cold shock domain protein A	6500.14	5805.44	3359.82
25391	Atp2a3	ATPase, Ca++ transporting, ubiquitous	21458.7	11330.2	11134.7
360815	RGD1562539_predicted	similar to ATP-dependent RNA-helicase (predicted)	1155.28	1869.93	600.803
29143	Grn	granulin	14847.8	18850	7748.78
311802	Ssna1_predicted	Sjogren's syndrome nuclear autoantigen 1 (predicted)	3500.88	4988.19	1831.06
500255	RGD1560552_predicted	similar to MJ0495-like protein SelB (predicted)	1093.28	1406.61	574.448
305449	RGD1311900_predicted	similar to tetracycline transporter-like protein (predicted)	329.565	89.4867	173.198
296478	Zgpat	zinc finger, CCCH-type with G patch domain	809.08	456.43	426.202
361519	RGD1564862_predicted	similar to hypothetical protein MGC51082 (predicted)	405.469	588.416	213.799
365372	Tbc1d10b_predicted	TBC1 domain family, member 10b (predicted)	1391.5	1524.79	734.778
289318	Tmem63a_predicted	transmembrane protein 63a (predicted)	2411.09	1771.36	1274.35
311202	Gyltl1b	glycosyltransferase-like 1B	1215.96	1780.82	642.771
289388	G0s2	G0/G1 switch gene 2	956.446	1824.89	506.442
305455	Whsc2	Wolf-Hirschhorn syndrome candidate 2 (human)	3341.62	2601.48	1773.2
499690	RGD1564454_predicted	similar to RIKEN cDNA 2010200O16 (predicted)	9260.16	5360.02	4919.56
117542	Baiap2	brain-specific angiogenesis inhibitor 1-associated protein 2	1451.5	1027.72	771.512
436582	Atp6v0e2	ATPase, H+ transporting, V0 subunit E isoform 2	6366.26	11206.3	3391.63
292696	Clptm1_predicted	cleft lip and palate associated transmembrane protein 1 (predicted)	4530.36	4665.44	2424.33
500709	LOC500709	NA	553.041	538.885	296.576
301117	LOC301117	NA	2589.26	4504.58	1390.14
361532	Sirt2	sirtuin (silent mating type information regulation 2 homolog) 2 (S. cerevisiae)	1448.6	1728.13	777.977
309001	RGD1311624	similar to KIAA0339 protein	2152.93	1204.19	1158.04
361676	Pnpla2_predicted	patatin-like phospholipase domain containing 2 (predicted)	1601.38	1429.72	863.722
314642	Fzr1_predicted	fizzy/cell division cycle 20 related 1 (Drosophila) (predicted)	1005.36	2118.16	542.262
500578	RGD1565452_predicted	similar to BC003277 protein (predicted)	681.937	471.398	368.742
298851	RGD1309228	similar to putative protein, with at least 9 transmembrane domains, of eukaryotic origin (43.9 kD) (2G415)	679.427	650.116	371.218
310632	Rab25_predicted	RAB25, member RAS oncogene family (predicted)	1813.64	130.239	993.652
406165	Agpat1	1-acylglycerol-3-phosphate O-acyltransferase 1	978.416	830.418	536.62
65179	Ppp5c	protein phosphatase 5, catalytic subunit	1142.85	1962.58	626.886
361729	Cybasc3	cytochrome b, ascorbate dependent 3	1291.46	1004.73	709.559
361434	Cdk10	cyclin-dependent kinase (CDC2-like) 10	814.614	468.261	447.656
361775	Trub1	TruB pseudouridine (psi) synthase homolog 1 (E. coli)	615.609	577.539	338.794
24183	Ak1	adenylate kinase 1	992.748	659.185	546.825
309159	Klc2_predicted	kinesin light chain 2 (predicted)	2865.81	2395.16	1578.71
56081	LOC56081	CTD-binding SR-like rA1	469.355	369.124	260.99
293684	Scyl1	SCY1-like 1 (S. cerevisiae)	4355.02	6172.34	2433.69
316233	Tjap1_predicted	tight junction associated protein 1 (predicted)	1068.26	628.734	597.7
360491	Traf7_predicted	Tnf receptor-associated factor 7 (predicted)	1895.47	1860.82	1062.29
301515	Rnf25	ring finger protein 25	1936.53	1146.1	1087.11
363686	C1ql1_predicted	complement component 1, q subcomponent-like 1 (predicted)	275.675	114.563	156.39
310614	Gatad2b	GATA zinc finger domain containing 2B	1707.12	390.777	970.453
293498	RGD1306636_predicted	hypothetical LOC293498 (predicted)	411.106	207.558	235.151
363332	LOC363332	NA	1611.62	2200.35	924.362
246185	Pp3111	PP3111 protein	3815.91	4016.5	2192.98
29458	Neurod1	neurogenic differentiation 1	56135.9	38837.5	32334.6
64196	Safb	scaffold attachment factor B	731.234	828.875	421.583
287375	Fliih	flightless I homolog (Drosophila)	3663.56	6154.67	2118.18
171071	Myd116	myeloid differentiation primary response gene 116	5851.44	823.801	3397.22
64304	Acads	acetyl-Coenzyme A dehydrogenase, short chain	1056.41	1134.27	614.987
84595	Nucb1	nucleobindin 1	5484.36	6168.84	3200.12
362614	Atpbd1b_predicted	ATP binding domain 1 family, member B (predicted)	916.177	499.509	536.752
287109	Kctd5_predicted	potassium channel tetramerisation domain containing 5 (predicted)	549.923	971.606	323.093
305458	RGD1310828_predicted	similar to RIKEN cDNA 0610039G24 gene (predicted)	2326.21	2077.59	1367.44
361378	Man2b1	mannosidase 2, alpha B1	4346.78	3991.46	2576.28
287702	Ka17	type I keratin KA17	626.322	351.683	371.68
296271	Srxn1	sulfiredoxin 1 homolog (S. cerevisiae)	12146.1	1994.4	7213.52
499288	RGD1562983_predicted	similar to ovary-specific MOB-like protein (predicted)	1142.65	1083.66	679.539
303244	Mpdu1	mannose-P-dolichol utilization defect 1	1182.51	3738.07	705.742
114245	Hcn3	hyperpolarization-activated cyclic nucleotide-gated potassium channel 3	514.994	234.301	308.253
25274	Tst	thiosulfate sulfurtransferase	432.452	239.456	258.975
29439	Jtb	jumping translocation breakpoint	6692.3	3802.86	4037.73
362681	LOC362681	similar to pseudouridylate synthase-like 1	436.855	173.935	264.778
291673	Sil1	endoplasmic reticulum chaperone SIL1 homolog (S. cerevisiae)	2031.23	2724.2	1233.97
289740	LOC289740	similar to PES1 protein	2756.16	1836.74	1676.13
50686	Gsk3a	glycogen synthase kinase 3 alpha	2196.6	1418.95	1339.19
502017	RGD1561807_predicted	similar to dolichyl-phosphate mannosyltransferase polypeptide 3 (Dolichol-phosphate mannose synthase subunit 3) (predicted)	7616.01	9738.67	4644.14
81531	Pfn2	profilin 2	13825.2	11379.7	8476.33
65278	Csnk1g2	casein kinase 1, gamma 2	2150.09	1601.76	1326.56
292876	Josd2_predicted	Josephin domain containing 2 (predicted)	1150.23	1344.63	711.294
308875	Rhog	Ras homolog gene family, member G	2193.85	1831.34	1361.6
79435	Ube2d2	ubiquitin-conjugating enzyme E2D 2	7287.81	5786.99	4552.23
313702	Mad2l2	MAD2 mitotic arrest deficient-like 2 (yeast)	1062.23	806.558	663.691
360753	RGD1564611_predicted	similar to neuropathy target esterase homolog (predicted)	581.032	384.371	363.443
313913	Zfp513	zinc finger protein 513	2878.58	2106.07	1804.62
298700	Eif3s4	eukaryotic translation initiation factor 3, subunit 4 (delta)	16826.4	21953.3	10559.2
306014	Reep4	receptor accessory protein 4	1046.15	1549.73	658.011
81859	Sharpin	SHANK-associated RH domain interacting protein	2591.57	3348.45	1633.12
360494	RGD1565744_predicted	similar to RIKEN cDNA 0610007P22 (predicted)	2056.11	1970.94	1302.86
361613	Ppme1	protein phosphatase methylesterase 1	7170.82	7279.6	4546.34
291969	Atp6v0d1	ATPase, H+ transporting, V0 subunit D isoform 1	19559.4	10183.1	12403.4
306007	RGD1309922_predicted	similar to 2610301G19Rik protein (predicted)	1440.22	1281.86	915.036
293054	Mrpl46	mitochondrial ribosomal protein L46	1998.42	2153.23	1273.81
300782	RGD1359616	similar to 2010321M09Rik protein	3946.76	4082.41	2517.31
301013	MGC94600	scotin	5973.83	3883.23	3821.67
24476	Iapp	islet amyloid polypeptide	169339	94392.6	108660
299610	Polr2e_predicted	polymerase (RNA) II (DNA directed) polypeptide E (predicted)	6842.16	5192	4402.8
24817	Tcf1	transcription factor 1	1242.28	747.256	799.93
306350	Rent1_predicted	regulator of nonsense transcripts 1 (predicted)	981.93	450.781	633.054
363309	LOC363309	NA	3587.68	4091.41	2316.21
84426	Wnt4	wingless-related MMTV integration site 4	12207.6	11883	7887.27
60323	Arhgef1	Rho guanine nucleotide exchange factor (GEF) 1	2557.66	1637.6	1657.19
307845	RGD1309731_predicted	similar to actin monomer-binding protein (predicted)	422.59	197.129	274.467
116508	Nrxn3	neurexin 3	300.968	142.968	196.932
170698	Slco1a4	solute carrier organic anion transporter family, member 1a4	540.596	284.925	354.385
502764	RGD1566056_predicted	similar to KIAA1285 protein (predicted)	683.578	921.355	451.114
25235	Ghr	growth hormone receptor	9154.09	3112.93	6063.67
305895	Wdr23	WD repeat domain 23	7563.96	3970.1	5025.5
287159	Pigq	phosphatidylinositol glycan, class Q	1673.26	3099.88	1113.14
117028	Bin1	bridging integrator 1	2074.12	2093.39	1380.59
Overlap of tissue specific genes identified by MPSS and genes enriched in Alpha cells
Gene Name	Symbol	Description	Signal Intensity in Beta cells	Signal Intensity in INS cells	Signal Intensity in Alpha cells
25419	Crp	C-reactive protein, pentraxin-related	37.0108	227.656	633.974
295661	Spbc25	spindle pole body component 25 homolog (S. cerevisiae)	64.822	9283.3	317.609
81779	Sctr	secretin receptor	65.021	67.9858	533.795
306527	RGD1310090	similar to 2310043K02Rik protein	86.8883	591.516	256.224
361364	Dok4_predicted	docking protein 4 (predicted)	90.7626	591.368	441.367
360959	Htra3_predicted	HtrA serine peptidase 3 (predicted)	92.3171	91.0459	845.365
170520	Cygb	cytoglobin	97.4961	158.802	519.031
25662	Igfbp2	insulin-like growth factor binding protein 2	97.5225	98.0419	897.333
266602	Spink3	serine protease inhibitor, Kazal type 3	102.031	56.9236	618.267
65153	Freq	frequenin homolog (Drosophila)	108.676	799.019	797.247
117179	Cuzd1	CUB and zona pellucida-like domains 1	111.646	19.35	637.983
311827	RGD1305459_predicted	similar to KIAA0605 gene product (predicted)	113.52	86.6614	388.343
502694	RGD1562846_predicted	similar to Docking protein 5 (Downstream of tyrosine kinase 5) (Protein dok-5) (predicted)	134.884	46.8943	414.035
301242	Srf_predicted	serum response factor (predicted)	145.476	148.637	427.699
299858	Lrp1	low density lipoprotein receptor-related protein 1	145.716	552.672	374.088
291966	RGD1305061	similar to RIKEN cDNA 2700055K07	145.757	281.69	791.732
78958	Bcam	basal cell adhesion molecule	153.594	236.26	1284.61
25545	Sepw1	selenoprotein W, muscle 1	172.576	917.172	1164.58
361795	Ltb	lymphotoxin B	207.841	37.4111	351.09
25181	Bgn	biglycan	209.723	55.5606	728.855
313672	LOC313672	similar to CG11206-PA	228.388	67.5983	868.757
84348	Cmkor1	chemokine orphan receptor 1	234.429	192.241	853.677
89787	Lrp3	low density lipoprotein receptor-related protein 3	263.027	607.076	1205.26
246271	Fev	FEV (ETS oncogene family)	287.155	291.407	1570.74
25052	Prss2	protease, serine, 2	296.366	13.818	944.333
245982	Coro6	coronin, actin binding protein 6	301.182	211.457	519.99
366262	Rnpc1_predicted	RNA-binding region (RNP1, RRM) containing 1 (predicted)	318.463	394.482	638.674
294422	Smpdl3a	sphingomyelin phosphodiesterase, acid-like 3A	319.966	49.5198	2274.38
171549	Klc3	kinesin light chain 3	325.524	164.163	888.737
315509	Jam3	junctional adhesion molecule 3	336.905	336.061	553.13
114705	Rgs14	regulator of G-protein signaling 14	352.058	271.247	567.34
307644	Kifc3	kinesin family member C3	378.045	1851.5	954.123
362427	Mical3	microtubule associated monoxygenase, calponin and LIM domain containing 3	403.791	405.253	619.189
24954	Insr	insulin receptor	406.744	125.606	822.291
498963	RGD1560840_predicted	similar to RIKEN cDNA 2610039E05 (predicted)	410.736	180.724	1554.24
360887	Cabc1	chaperone, ABC1 activity of bc1 complex like (S. pombe)	411.478	273.085	959.323
81916	Pdzk1ip1	PDZK1 interacting protein 1	443.385	13402.6	918.664
24799	Eef1a2	eukaryotic translation elongation factor 1 alpha 2	449.019	5829.16	1736.42
170897	Sphk1	sphingosine kinase 1	454.466	129.383	709.243
298705	Raver1h	RAVER1 homolog (human)	462.702	552.599	892.822
363453	Ppp1r3f_predicted	protein phosphatase 1, regulatory (inhibitor) subunit 3F (predicted)	463.922	530.769	758.844
498295	LOC498295	similar to SET and MYND domain containing 3	466.628	315.951	811.518
366492	Epha2_predicted	Eph receptor A2 (predicted)	481.025	88.2079	735.771
296470	RGD1310660	similar to RIKEN cDNA 2700038C09	483.948	4890.73	905.687
290558	Nt5dc2	5'-nucleotidase domain containing 2	495.916	345.724	862.61
367039	Dock6_predicted	dedicator of cytokinesis 6 (predicted)	497.71	793.838	764.778
307799	Pard6a	par-6 (partitioning defective 6,) homolog alpha (C. elegans)	579.237	617.941	938.001
293624	Irf7	interferon regulatory factor 7	579.312	447.847	1046.09
94268	Efna1	ephrin A1	588.737	182.483	1994.39
192349	Drd1ip	dopamine receptor D1 interacting protein	594.215	706.886	1900.2
362263	Ptprt_predicted	protein tyrosine phosphatase, receptor type, T (predicted)	609.876	1635.99	2842.21
81818	Vim	vimentin	661.549	84.2974	2807.52
24648	Serpina1	serine (or cysteine) proteinase inhibitor, clade A (alpha-1 antiproteinase, antitrypsin), member 1	687.195	129.969	5661.7
246047	Calcoco1	calcium binding and coiled coil domain 1	739.807	995.576	1295.74
361526	Sertad1	SERTA domain containing 1	777.449	249.81	1212.22
362896	Stat6_predicted	signal transducer and activator of transcription 6 (predicted)	805.675	462.993	1645.92
308795	Mesdc1	mesoderm development candidate 1	815.267	1327.33	1468.9
362535	RGD1308059	similar to DNA segment, Chr 4, Brigham & Womens Genetics 0951 expressed	818.244	2483.21	2030.38
288921	Fbxw9	F-box and WD-40 domain protein 9	831.184	835.679	1456.04
171411	Lr8	LR8 protein	892.599	454.752	1365.54
307540	Brunol4_predicted	bruno-like 4, RNA binding protein (Drosophila) (predicted)	955.159	3742.28	2143.29
29657	Arntl	aryl hydrocarbon receptor nuclear translocator-like	959.246	902.045	1655.35
252917	Nr1d1	nuclear receptor subfamily 1, group D, member 1	1049.48	332.606	7685.03
289424	Xpr1_predicted	xenotropic and polytropic retrovirus receptor 1 (predicted)	1076.71	1670.02	2207.55
360622	Igfbp4	insulin-like growth factor binding protein 4	1150.49	525.253	2772.45
313496	RGD1560252_predicted	similar to hypothetical protein MGC31967 (predicted)	1237.67	1846.69	1894.22
65189	Stk3	serine/threonine kinase 3 (STE20 homolog, yeast)	1238.62	2033.41	1945.12
29622	Ralgds	ral guanine nucleotide dissociation stimulator	1245.36	948.771	1932.94
500243	RGD1560859_predicted	similar to 2300003P22Rik protein (predicted)	1268.76	2799.9	3137.95
296846	RGD1305697_predicted	similar to hypothetical protein FLJ25530 (predicted)	1287.57	6519.22	7428.94
362269	RGD1310800_predicted	similar to RIKEN cDNA F730014I05 (predicted)	1373.23	2729.17	2426.75
303076	Surf6_predicted	surfeit gene 6 (predicted)	1477.81	2339.1	2335.31
81813	Klf10	Kruppel-like factor 10	1482.54	15992.6	15634.1
300673	Bcl9l_predicted	B-cell CLL/lymphoma 9-like (predicted)	1502.31	826.423	2778.49
317376	Tcfe3_predicted	transcription factor E3 (predicted)	1534.81	1656.39	3305.45
64373	Rhob	ras homolog gene family, member B	1541.6	10143.7	15404.5
299626	Gadd45b	growth arrest and DNA-damage-inducible 45 beta	1575.45	684.849	10164.8
24239	Cacna1c	calcium channel, voltage-dependent, L type, alpha 1C subunit	1596.61	1219.34	3189.62
314453	Wdr20	WD repeat domain 20	1606.7	2105.32	2534.88
308069	Slc12a7	solute carrier family 12 (potassium/chloride transporters), member 7	1637.19	1301.97	3116.25
302941	RGD1359443	hypothetical LOC302941	1992.28	1473.3	3463.17
81503	Cxcl1	chemokine (C-X-C motif) ligand 1	2010.28	10.96	6106.28
311494	Rin2_predicted	Ras and Rab interactor 2 (predicted)	2119.12	1828.54	4516.54
266709	Pkig	protein kinase inhibitor, gamma	2153.91	2737.86	4849.63
364208	RGD1308373	similar to DKFZP566K1924 protein	2159.41	5478.04	3883.3
24158	Acadm	acetyl-Coenzyme A dehydrogenase, medium chain	2246.37	2794.8	4490.59
58817	Sec23a_predicted	SEC23A (S. cerevisiae) (predicted)	2272.46	638.14	4108.57
116651	E2f5	E2F transcription factor 5	2536.88	2576.59	6726.87
25035	Cyb5r3	cytochrome b5 reductase 3	2840.16	9044.78	4486.5
315804	RGD1308795_predicted	similar to hypothetical protein FLJ12994 (predicted)	2925.27	3397.7	7412.78
362934	LOC362934	similar to lymphocyte antigen 6 complex, locus E	2966.06	8713.04	12248.4
308690	Ndn	necdin	3015.1	99.3129	5863.92
289859	RGD1311732	similar to hypothetical protein MGC15407	3086.72	4814.75	5957
361832	Bicc1_predicted	bicaudal C homolog 1 (Drosophila) (predicted)	3185.5	4714.26	5723.03
60374	Lmna	lamin A	3236.35	2167.47	8040.51
289992	Plekhc1	pleckstrin homology domain containing, family C (with FERM domain) member 1	3449.6	3216.3	9148.45
298765	Zfp36l2	zinc finger protein 36, C3H type-like 2	3473.52	2034.43	21834.9
303812	RGD1564491_predicted	RGD1564491 (predicted)	3636.48	4934.98	8960.49
294429	RGD1560047_predicted	similar to Ran-binding protein 2 (predicted)	4477.86	3174.41	12800.4
288040	Ncbp2_predicted	nuclear cap binding protein subunit 2 (predicted)	4639.41	4681.05	13780.8
300757	Hexa	hexosaminidase A	5171.6	6513.38	13269.6
290270	RGD1305133	similar to Ab2-008	5272.79	2329.74	10113.7
307642	Gtl3	gene trap locus 3	5281.26	8109.28	10124.1
116644	Rtn1	reticulon 1	5338.49	4468.39	12993.5
116665	Rere	arginine-glutamic acid dipeptide (RE) repeats	5383.05	1940.39	15391.7
29467	Ddit3	DNA-damage inducible transcript 3	5573.09	1039.66	19222.8
25750	Maob	monoamine oxidase B	5662.41	28022.3	22419.3
361700	Fbxl11_predicted	F-box and leucine-rich repeat protein 11 (predicted)	5913.5	3309.97	9299.21
29619	Btg2	B-cell translocation gene 2, anti-proliferative	6800.8	1651.65	25726.4
316035	Cmtm6	CKLF-like MARVEL transmembrane domain containing 6	7127.22	2846.12	10891.9
316531	Tuba4	tubulin, alpha 4	7208.68	5242.71	12539.3
80846	Hnrpl	heterogeneous nuclear ribonucleoprotein L	8657.78	12613.9	13011
81816	Ube2b	ubiquitin-conjugating enzyme E2B, RAD6 homolog (S. cerevisiae)	9146.97	9452.97	37442.9
404280	Mig12	MID1 interacting G12-like protein	10287	23727.8	17964.5
116467	Tm4sf4	transmembrane 4 superfamily member 4	11489.7	26728.3	33497.6
64307	Rpl24	ribosomal protein L24	23751.4	42329.9	51710.4
24797	Sst	somatostatin	26840.4	123.312	158421
83841	Sdcbp	syndecan binding protein	30586.1	48918.2	82577.5
24952	Gcg	glucagon	48438.1	5216.25	180116
